# Supplementary material for: Aegilops sharonensis genome-assisted identification of stem rust resistance gene Sr62
Source: Nat Commun. 2022 Mar 25;13:1607. doi: 10.1038/s41467-022-29132-8 (PMC8956640; doi:10.1038/s41467-022-29132-8)
Supplement: Supplementary file 3 — Supplementary Data 1 [file 41467_2022_29132_MOESM3_ESM.xlsx]

## Sheet: Sheet1
Supplementary Dta 1. SNPs and WGS contig source information for Sequenom markers
Marker name	Contig_SNP_position	Sequence
C18519_SBE	AS1_18519_148	TACTTCGATGTAGTCCACCCGTGGAMGATTCTGAGGAACTGATGAA[G/T]GATTTGAACCTCACTAACGATCTAGTCAAGTTTGTAAGAATAATCCGACAGAGGTTCCAGGCTGCTGCTTTGAATG
C20015_SBE	AS1_20015_465	AAAAATGCGTTGATTGGAGGCATCGCAAGCGGCGCCCTGATCTCTGCTGCKAGCAACAACAAAGGGAACAAGATCGCCCAGGATGCCATCACCGGAGGTGCCATYGCGACCGCCGTCGAGTTC[A/G]TCAACTACCTCACCTAGCTGTGTGACCAKAWGCATGGCAATTGTTTTTTTTTATCAGCATTCAGCAAGACGAATAAGAACTCCTTGACTTAAGCCATCCGCCC
C25971_SBE	AS1_25971_45	GACTCCTCTTCTTTCCCCTCACCCCCCGTCCACGCCGCAACGCA[A/G]CCAGAGAGAGAACCAGATCTTGGCGGACTCGAATCRAATCCAATCCAACCCAACCCAAGGCGGAGGTCGAGATCAAANCCACCCACCGGAGATGAAGTTCTTCTCGGCGTTCGACCCGTGGCCGGTGTTCTTCCGCCGGGAGTGGGGCCGCACCTGGCCCTTCCTCGCCGGCTTCGCCGTCACGGGCGCCCTCATCACCAAGATGACCGCCGGCTTCACCGAGGAGGACCTCAAGAACTCCAAGTTCGTCCAGGCGCACAAGAACAAGTAGTCGCCGCCCGCCCGSCCCGTCCGCCGCCAGG
C24499_SBE	AS1_24499_934	AGCCAAAAGAAGAGAGTTGCTGAAGAGAAGAAATCAGCGAGGAAGATGGNCTCGGAGTACGGCTTCTGCCACCCTCYGCAGAGGATGCGGCCGCTGCAGCTCGTGTGAGGTTCGCCTCGAATTTCGAGAAGAACCGAAAGGACAAGAGAGCGGCGATCAAGGCCGCCTCCATCTTCCCGGAGCCATCAGGCTCAGCTTCGAAAGACAAGCTAGACCTKGCGCTGAAGAGGCGGAATATAAAAGCTGGTGCAGC[A/G]TCGGCGCTGATGGCGGGCAGGGCAAAGCCGTCGTCRTGGTCRCGGCAGAGCGCCGGTTCTGGAAGTGCAAGGACTGCTGTGCCGATATTGGCAAGGCGCAAGTAGGGCCACCCNGAGTTGTGCTTGNGCANTNAAGCAAGA…
C20866_SBE	AS1_20866_497	AATGTCACTGCCAGTGATGATTTCCGTTTGCCCTCAACCAATGCCGAGTGTGAAGAGGAAGAAAGTGTGCCGCTTGTGACTAATGAAGCTGTGTCACACAGGCAGTGCTGCCCCAGTGAGATGAATGCTAGATGGCTTAATCCTGCCTTAGTTGCTCCTTTTCCAAGTGGTGTGATGAGAACGCGACTCGTTGCGACTGTGGCAGTGGCTGCTATATTGTGTTTCACGGCCTGTGTTGCCGTGTTCCACCCAGATAGAGTAGG[G/T]GTGCTTGCAGCTCCAGTAAAGAGGTACTTGTTTAGGGACTGCCCACCATGGCACCATAGTGGATGTTAGATTAGATAAACTTTCTTGACTTGGTGACTTTCTTGACTTGTTGTTGCTTTCCCCTGTGCCAT…
C24966_SBE	AS1_24966_640	ACTATAGTTCAGGCCCTAACAACGGCAAGAGAGCACTTCGCCAAATCTCTGCTAATGTGACGTGTCCTGTTCTTGTGGATGAAGATGGCACTGGACCAATGTGT[C/T]CATTTCATTGTCAAAGGAGAAATGAGGGGAAATGTCCGAATCTGTGGGTGTAAAATTACGTGTTTTTGTTGACGCTACATGATTGTTCAGTTTTACAGGTGCT
C29649_SBE	AS1_29649_1394	GTTGCGGATACTTCCCTGGAAGTAAGATACATTACTCGTCACATATGTGACATCGTTGCAGAGCGTGGCGCACGCTTGGCCGCTGCTGGCATATATGGCATCCTGAAGAAGCTAGGCCGGGACAAGRTGCCAAGGGACGGCAGCCCGATGCCAAGGACCGTGGTTGCCTTGGACGGTGGGCTCTATGAGCACTACAAGAAGTTCAGCAGCTGCTTAGAGGCAACTCTTTCAGATCTCCTCGGGGACGAGGCCTCTTCTTCGCTGGTTGCTAAGCTGGCCAATGACGGCTCTGGCATTGGAGCTGCTCTCCTCGCCGCGTCGCACTCCCAGTACGCTGATATCTACTAGTCTTCTTGGTAACGAGCCCGATGGATGGATTGAACCCAGAGTGTAGCAGCC…
C20515_SBE	AS1_20515_1233	AAGGGCGGGCGAGTTCCTGCAGGRGAAGGGCAGGGGGAGCGACCCGCGGAGTGCAAGCAACAGTGAGGTGCTTCACACATGAAGACTATTTTCCTTGGCTGAAGAATGTTTGGTTCTGCTTGATGCTATGTCGTTGAGTTTGGTTCCGAGGAGCCAGTGGGGATTGATTG[A/C]GTTGGTTTGTGGAAGAACCGGTGGGGGTTTCTTNGTCGGGGACATGGTATTATATACTGGTAGCATTTCAATTGTTGTATTGGGTTGAAATACTTTGTCSGCTNCTGCGAGTGATCATCGATGTTGCCAGTTTGGTAGTCCTACTTGTTTTGCCGGGTAAATTTTGATATATTAGGTGTTTGTGTGCGCTACATTCATTGTTTCAAAATGCATATCTGCACTG
C10570_SBE	AS1_10570_1448	GTCATCGCCAAGGCAGAGAAGATCGCCAGCGAGAA[C/T]GCTTGATGACGAGGTGTCACCACCGCCC
C18905_SBE	AS1_18905_305	ATGATGGTAGCTTCTATTGGGCTCTTGGCAAAGTN[A/G]AAGTTCTCAGTCCACACGTACTTTGATAGTTGGAG
