# Supplementary material for: Aegilops sharonensis genome-assisted identification of stem rust resistance gene Sr62
Source: Nat Commun. 2022 Mar 25;13:1607. doi: 10.1038/s41467-022-29132-8 (PMC8956640; doi:10.1038/s41467-022-29132-8)
Supplement: Supplementary file 4 — Supplementary Data 2 [file 41467_2022_29132_MOESM4_ESM.xlsx]

## Sheet: Table S9
Supplementary Data 2. Reads per kilobases (RPK) and transcript per million (TPM) of Sr62 mutants.
Type	Gene	12a	44d	119d	190d	200h	263g	267d	353g	734e	743a	896d	905c	1101a	1298e	WT
RPK	Remorin	147	0	147	725	261	139	92	198	161	356	0	304	253	99	391
RPK	WAK	39	82	58	51	45	21	34	253	30	23	34	41	26	24	113
RPK	WTK	1255	3300	2459	2078	2434	1428	1826	1658	1461	2238	979	1685	1876	1720	1284
RPK	NLR	171	357	289	308	255	291	464	364	353	345	172	309	195	187	313
RPK	WTK5	457	969	697	787	894	409	530	610	511	608	157	356	556	1089	368
RPK	50S-RP	1405	2287	2085	1790	981	1227	1092	1579	937	1149	615	709	1121	1750	615
RPK	TOE1-B1	7918	19155	10636	6588	6822	7745	9412	5946	4726	5981	2658	6040	6436	7559	6458
TPM	Remorin	12873	0	8959	58799	22320	12349	6868	18673	19677	33290	0	32169	24211	7969	41015
TPM	WAK	3461	3124	3556	4114	3855	1835	2513	23809	3673	2106	7324	4375	2513	1964	11806
TPM	WTK	110178	126189	150235	168621	208147	126811	135764	156328	178657	209201	212128	178421	179299	138378	134557
TPM	NLR	15008	13665	17623	24964	21828	25849	34517	34289	43101	32231	37189	32718	18606	15071	32847
TPM	WTK5	40155	37070	42564	63829	76452	36314	39428	57542	62530	56800	34116	37676	53094	87620	38557
TPM	50S-RP	123332	87462	127390	145198	83924	108999	81205	148889	114523	107361	133343	75114	107168	140829	64482
TPM	TOE1-B1	694992	732490	649673	534475	583474	687844	699706	560469	577838	559010	575900	639527	615111	608170	676735
