# Supplementary material for: Aegilops sharonensis genome-assisted identification of stem rust resistance gene Sr62
Source: Nat Commun. 2022 Mar 25;13:1607. doi: 10.1038/s41467-022-29132-8 (PMC8956640; doi:10.1038/s41467-022-29132-8)
Supplement: Supplementary file 5 — Supplementary Data 3 [file 41467_2022_29132_MOESM5_ESM.xlsx]

## Sheet: Table 11
Supplementary Data 3. Identification of a conserved amino acid (amino acid 57, in bold) in the binding site of Sr62.
S	Gene	51	52	53	54	55	56	57	58	59	60	61	62	63	64	Species
1	Sr62	F	S	N	V	Y	L	G	V	L	P	S	G	L	R	Aegilops sharonensis
2	Probable receptor-like protein kinase At2g23200	F	G	S	V	Y	M	G	V	L	K	N	G	L	R	Abrus precatorius
3	Receptor-like serine/threonine-protein kinase SD1-7	F	A	V	V	Y	L	G	V	L	P	S	G	L	R	Aegilops tauschii subsp. tauschii
4	Receptor-like protein kinase THESEUS 1	F	G	N	V	Y	L	G	V	L	R	N	G	T	R	Arachis hypogaea
5	Receptor-like protein kinase THESEUS 1	F	G	N	V	Y	L	G	V	L	R	N	G	T	R	Arachis ipaensis
6	G-type lectin S-receptor-like serine/threonine-protein kinase SD2-5	F	G	S	V	Y	L	G	K	L	P	N	G	A	R	Asparagus officinalis
7	G-type lectin S-receptor-like serine/threonine-protein kinase SD2-5	F	G	S	V	Y	L	G	T	L	P	D	G	S	R	Brachypodium distachyon
8	G-type lectin S-receptor-like serine/threonine-protein kinase SD2-5	F	G	S	V	Y	Q	G	V	L	P	D	G	T	R	Coffea arabica
9	G-type lectin S-receptor-like serine/threonine-protein kinase SD2-5	F	G	S	V	Y	Q	G	V	L	P	D	G	T	R	Coffea arabica
10	G-type lectin S-receptor-like serine/threonine-protein kinase SD2-5	F	G	S	V	Y	L	G	T	L	P	D	G	S	R	Dichanthelium oligosanthes
11	PREDICTED: G-type lectin S-receptor-like serine/threonine-protein kinase SD2-5	F	G	S	V	F	L	G	T	L	P	S	G	M	R	Eucalyptus grandis
12	PREDICTED: G-type lectin S-receptor-like serine/threonine-protein kinase SD2-5	F	G	S	V	Y	L	G	V	L	P	D	G	I	Q	Fragaria vesca subsp. vesca
13	G-type lectin S-receptor-like serine/threonine-protein kinase SD2-5	F	G	S	V	Y	L	G	A	L	P	D	G	S	R	Hordeum vulgare
14	G-type lectin S-receptor-like serine/threonine-protein kinase SD2-5	F	G	S	V	Y	L	G	V	L	P	D	G	T	R	Juglans regia
15	PREDICTED: G-type lectin S-receptor-like serine/threonine-protein kinase SD2-5	F	G	S	V	Y	L	G	T	L	P	D	G	S	R	Oryza brachyantha
16	Receptor protein kinase	F	G	S	V	Y	L	G	T	L	P	D	G	S	R	Oryza sativa f. spontanea
17	Receptor protein kinase	F	G	S	V	Y	L	G	T	L	P	D	G	S	R	Oryza sativa Indica Group
18	G-type lectin S-receptor-like serine/threonine-protein kinase SD2-5	F	G	S	V	Y	L	G	T	L	P	D	G	S	R	Oryza sativa Japonica Group
19	Serine/threonine-protein kinase pakH-like isoform X1	F	G	L	V	Y	M	G	V	L	Q	N	G	-	R	Panicum hallii
20	Probable receptor-like protein kinase At2g23200	F	G	N	V	Y	K	G	V	L	R	N	G	L	R	Prosopis alba
21	Unnamed protein product	F	G	S	V	Y	L	G	V	L	P	D	G	I	Q	Prunus armeniaca
22	G-type lectin S-receptor-like serine/threonine-protein kinase SD2-5 isoform X1	F	G	S	V	Y	L	G	V	L	P	D	G	V	Q	Prunus avium
23	S-domain-2 5	F	G	S	V	Y	L	G	V	L	P	D	G	I	Q	Prunus dulcis
24	PREDICTED: G-type lectin S-receptor-like serine/threonine-protein kinase SD2-5	F	G	S	V	Y	L	G	V	L	P	D	G	I	Q	Prunus mume
25	G-type lectin S-receptor-like serine/threonine-protein kinase SD2-5	F	G	S	V	Y	L	G	V	L	P	D	G	I	Q	Prunus persica
26	G-type lectin S-receptor-like serine/threonine-protein kinase SD2-5	F	G	S	V	Y	L	G	V	L	P	D	G	T	R	Quercus lobata
27	G-type lectin S-receptor-like serine/threonine-protein kinase SD2-5	F	G	S	V	Y	L	G	V	L	P	D	G	T	R	Quercus suber
28	Putative protein kinase RLK-Pelle-SD-2b family	F	G	S	V	Y	L	G	V	L	P	D	G	T	R	Rosa chinensis
29	G-type lectin S-receptor-like serine/threonine-protein kinase SD2-5	F	G	S	V	Y	L	G	T	L	P	D	G	S	R	Setaria italica
30	G-type lectin S-receptor-like serine/threonine-protein kinase SD2-5	F	G	S	V	Y	L	G	T	L	P	D	G	S	R	Setaria viridis
31	G-type lectin S-receptor-like serine/threonine-protein kinase SD2-5	F	G	S	V	Y	L	G	T	L	P	D	G	S	R	Sorghum bicolor
32	S-receptor-like serine/threonine-protein kinase	F	G	S	V	Y	L	G	V	L	P	D	G	I	Q	Trema orientale
33	WTK protein	F	A	V	V	Y	L	G	V	L	P	S	G	L	R	Triticum aestivum
34	Unnamed protein product	F	G	S	V	Y	L	G	T	L	P	D	G	S	R	Triticum turgidum subsp. durum
35	G-type lectin S-receptor-like serine/threonine-protein kinase SD2-5	F	G	S	V	Y	L	G	T	L	P	D	G	S	R	Triticum urartu
36	PREDICTED: putative leucine-rich repeat receptor-like serine/threonine-protein kinase	F	G	E	V	Y	L	G	T	L	Q	S	G	E	R	Vigna angularis
37	Putative leucine-rich repeat receptor-like serine/threonine-protein kinase At2g04300	F	G	E	V	Y	L	G	T	L	Q	S	G	E	R	Vigna radiata var. radiata
38	Cysteine-rich receptor-like protein kinase 10	F	G	E	V	Y	K	G	I	L	P	N	G	R	R	Vigna unguiculata
39	Serine/threonine-protein kinase	F	G	S	V	Y	L	G	T	L	P	D	G	S	R	Zea mays
40	Protein kinase family protein, putative, expressed	S	S	S	V	Y	M	G	I	L	P	D	G	L	K	Zostera marina
