# Supplementary material for: Aegilops sharonensis genome-assisted identification of stem rust resistance gene Sr62
Source: Nat Commun. 2022 Mar 25;13:1607. doi: 10.1038/s41467-022-29132-8 (PMC8956640; doi:10.1038/s41467-022-29132-8)
Supplement: Supplementary file 6 — Supplementary Data 4 [file 41467_2022_29132_MOESM6_ESM.xlsx]

## Sheet: Table S12
Supplementary Data 4. Identification of a conserved amino acid (amino acid 177, in bold) in the active site of Sr62.
S	Protein	173	174	175	176	177	178	179	180	181	182	183	184	Species
1	Sr62	V	I	H	R	D	I	K	T	E	N	I	L	Aegilops sharonensis
2	PAK1 kinase	V	I	H	R	D	I	K	S	E	N	I	L	Aleadryas rufinucha
3	PAK3 kinase	V	I	H	R	D	I	K	S	E	N	I	L	Aphelocoma coerulescens
4	Wall-associated receptor kinase 5	I	I	H	R	D	I	K	T	E	N	I	L	Arabidopsis lyrata subsp. lyrata
5	Protein kinase family protein	I	I	H	R	D	I	K	T	E	N	I	L	Arabidopsis thaliana
6	Protein kinase-like domain, Concanavalin A-like	V	I	H	R	D	I	K	T	Q	N	I	L	Artemisia annua
	lectin/glucanase domain protein
7	Serine/threonine-protein kinase	V	V	H	R	D	I	K	T	E	N	I	L	Bifidobacterium adolescentis
8	Hypothetical protein BRADI_4g10610v3	V	I	H	R	D	I	K	S	E	N	I	L	Brachypodium distachyon
9	PAK1 kinase	V	I	H	R	D	I	K	S	E	N	I	L	Certhia brachydactyla
10	PAK3 kinase	V	I	H	R	D	I	K	S	E	N	I	L	Chaetops frenatus
11	PAK3 kinase	V	I	H	R	D	I	K	S	E	N	I	L	Chaetorhynchus papuensis
12	PAK3 kinase	V	I	H	R	D	I	K	S	E	N	I	L	Climacteris rufus
13	PAK3 kinase	V	I	H	R	D	I	K	S	E	N	I	L	Cnemophilus loriae
14	PREDICTED: serine/threonine-protein kinase PAK 3	V	I	H	R	D	I	K	S	E	N	I	L	Corvus brachyrhynchos
15	Serine/threonine-protein kinase PAK 3-like isoform X1	V	I	H	R	D	I	K	S	E	N	I	L	Corvus cornix cornix
16	PAK3 kinase	V	I	H	R	D	I	K	S	E	N	I	L	Corvus moneduloides
17	PAK1 kinase	V	I	H	R	D	I	K	S	E	N	I	L	Daphoenositta chrysoptera
18	PAK1 kinase	V	I	H	R	D	I	K	S	E	N	I	L	Dasyornis broadbenti
19	PAK1 kinase	V	I	H	R	D	I	K	S	E	N	I	L	Dicrurus megarhynchus
20	PAK3 kinase	V	I	H	R	D	I	K	S	E	N	I	L	Dryoscopus gambensis
21	PAK3 kinase	V	I	H	R	D	I	K	S	E	N	I	L	Dyaphorophyia castanea
22	PAK1 kinase	V	I	H	R	D	I	K	S	E	N	I	L	Edolisoma coerulescens
23	PAK3 kinase	V	I	H	R	D	I	K	S	E	N	I	L	Erpornis zantholeuca
24	PAK1 kinase	V	I	H	R	D	I	K	S	E	N	I	L	Eulacestoma nigropectus
25	PAK3 kinase	V	I	H	R	D	I	K	S	E	N	I	L	Falcunculus frontatus
26	Hypothetical protein E1A91_D11G352400v1	V	I	H	R	D	I	K	A	E	N	I	L	Gossypium mustelinum
27	PAK1 kinase	V	I	H	R	D	I	K	S	E	N	I	L	Gymnorhina tibicen
28	Probable receptor-like serine/threonine-protein kinase At4g34500	V	I	H	R	D	I	K	T	E	N	I	L	Helianthus annuus
29	Proline-rich receptor-like protein kinase PERK1 isoform X2	V	I	H	R	D	I	K	S	E	N	I	L	Hevea brasiliensis
30	Hypothetical protein IMG5_009240	I	I	H	R	D	I	K	T	E	N	I	L	Ichthyophthirius multifiliis
31	Hypothetical protein A3G43_00075	V	I	H	R	D	I	K	S	E	N	I	L	Ignavibacteria bacterium
32	Kinase-like protein	V	I	H	R	D	I	K	T	Q	N	I	L	Linderina pennispora
33	PAK1 kinase	V	I	H	R	D	I	K	S	E	N	I	L	Locustella ochotensis
34	PAK3 kinase	V	I	H	R	D	I	K	S	E	N	I	L	Machaerirhynchus nigripectus
35	PAK3 kinase	V	I	H	R	D	I	K	S	E	N	I	L	Malurus elegans
36	Hypothetical protein DVH24_041921	V	I	H	R	D	I	K	T	E	N	V	L	Malus domestica
37	PAK1 kinase	V	I	H	R	D	I	K	S	E	N	I	L	Menura novaehollandiae
38	Hypothetical protein E3N88_33200	V	I	H	R	D	I	K	T	A	N	I	L	Mikania micrantha
39	PAK1 kinase	V	I	H	R	D	I	K	S	E	N	I	L	Mohoua ochrocephala
40	PAK3 kinase	V	I	H	R	D	I	K	S	E	N	I	L	Myiagra hebetior
41	PAK3 kinase	V	I	H	R	D	I	K	S	E	N	I	L	Mystacornis crossleyi
42	PAK1 kinase	V	I	H	R	D	I	K	S	E	N	I	L	Oreocharis arfaki
43	PAK1 kinase	V	I	H	R	D	I	K	S	E	N	I	L	Oriolus oriolus
44	PAK3 kinase	V	I	H	R	D	I	K	S	E	N	I	L	Orthonyx spaldingii
45	PAK3 kinase	V	I	H	R	D	I	K	S	E	N	I	L	Pachycephala philippinensis
46	Protein kinase, putative	V	I	H	R	D	I	K	T	E	N	I	M	Plasmodium gallinaceum
47	PAK1 kinase	V	I	H	R	D	I	K	S	E	N	I	L	Pomatorhinus ruficollis
48	PAK3 kinase	V	I	H	R	D	I	K	S	E	N	I	L	Pteruthius melanotis
49	PAK3 kinase	V	I	H	R	D	I	K	S	E	N	I	L	Rhagologus leucostigma
50	PAK1 kinase	V	I	H	R	D	I	K	S	E	N	I	L	Rhipidura dahli
51	PAK3 kinase	V	I	H	R	D	I	K	S	E	N	I	L	Sitta europaea
52	Protein kinase domain and Serine/threonine-/dual specificity protein kinase, catalytic domain and Protein kinase-like	V	I	H	R	D	L	K	T	E	N	I	L	Strongyloides ratti
	domain-containing protein
53	PAK3 kinase	V	I	H	R	D	I	K	S	E	N	I	L	Struthidea cinerea
54	STE/STE20/PAKA protein kinase	V	I	H	R	D	I	K	S	E	N	I	L	Thecamonas trahens
55	CAMK family protein kinase	V	I	H	R	D	I	K	A	E	N	I	L	Tritrichomonas foetus
56	Uncharacterized protein LOC117922232 isoform X3	I	I	H	R	D	I	K	T	E	N	I	L	Vitis riparia
57	PREDICTED: putative leucine-rich repeat receptor-like serine/threonine-Protein kinase At2g19230	I	I	H	R	D	I	K	T	E	N	I	L	Vitis vinifera
