# Supplementary material for: Aegilops sharonensis genome-assisted identification of stem rust resistance gene Sr62
Source: Nat Commun. 2022 Mar 25;13:1607. doi: 10.1038/s41467-022-29132-8 (PMC8956640; doi:10.1038/s41467-022-29132-8)
Supplement: Supplementary file 7 — Supplementary Data 5 [file 41467_2022_29132_MOESM7_ESM.xlsx]

## Sheet: Sheet1
Supplementary Data 6. Presence of Sr62 homologues in plant genomes.
Phylum	Class	Order	Sample species	number of homologues (accessed on 19-10-2021)	Example of hit	Description	Sr62 coverage	E-value	Per. Ident
Tracheophyta	Magnoliopsida	Brassicales	Brassica napus	25	XP_013734197.1	receptor like protein kinase S.2-like isoform X2	0.92	9e-54	26.57%
Tracheophyta	Magnoliopsida	Brassicales	Arabidopsis thaliana	34	NP_180839.2	protein kinase family protein	0.94	4e-54	26.25%
Tracheophyta	Magnoliopsida	Brassicales	Gossypium raimondii	19	XP_012455277.1	PREDICTED: receptor like protein kinase S.2	0.93	5e-49	25.38%
Tracheophyta	Magnoliopsida	Brassicales	Theobroma cacao	27	XP_017975498.1	PREDICTED: receptor like protein kinase S.2	0.93	8e-51	25.23%
Tracheophyta	Magnoliopsida	Fabales	Medicago truncatula	48	XP_013448441.1	receptor like protein kinase S.2	0.94	3e-49	24.07%
Tracheophyta	Magnoliopsida	Malpighiales	Populus trichocarpa	16	XP_002323983.1	receptor like protein kinase S.2	0.93	2e-48	24.27%
Tracheophyta	Magnoliopsida	Rosales	Prunus persica	8	XP_007225277.1	receptor like protein kinase S.2	0.92	1e-59	26.03%
Tracheophyta	Magnoliopsida	Cucurbitales	Cucumis sativus	11	XP_004139005.1	receptor like protein kinase S.2	0.94	3e-53	25.52%
Tracheophyta	Magnoliopsida	Vitales	Vitis vinifera	11	XP_010654580.1	PREDICTED: uncharacterized protein LOC100241278 isoform X1	0.9	2e-56	27.5%
Tracheophyta	Magnoliopsida	Solanales	Solanum tuberosum	41	XP_015167583.1	PREDICTED: receptor-like protein kinase FERONIA isoform X2	0.91	6e-55	27.53%
Tracheophyta	Magnoliopsida	Solanales	Nicotiana attenuata	65	XP_019266170.1	PREDICTED: probable leucine-rich repeat receptor-like protein kinase At5g49770 isoform X2	0.8	6e-46	37.05%
Tracheophyta	Magnoliopsida	Gentianales	Coffea canephora	9	CDO99859.1	unnamed protein product	0.9	2e-64	27.87%
Tracheophyta	Magnoliopsida	Asterales	Helianthus annuus	29	XP_035833241.1	receptor-like protein kinase FERONIA	0.91	3e-62	26.3%
Tracheophyta	Magnoliopsida	Asterales	Cynara cardunculus Scolymus	6	XP_024983433.1	receptor like protein kinase S.2-like	0.92	2e-46	24.47%
Tracheophyta	Magnoliopsida	Apiales	Daucus carota	11	XP_017218102.1	PREDICTED: receptor like protein kinase S.2-like	0.9	2e-53	25.85%
Tracheophyta	Magnoliopsida	Ericales	Actinidia chinensis	41	PSS09823.1	Wall-associated receptor kinase	0.9	9e-56	27.65%
Tracheophyta	Magnoliopsida	Ranunculales	Berberis vulgaris	12	no signifcant hit
Tracheophyta	Magnoliopsida	Poales	Oryza sativa Indica	16	EAY80413.1	hypothetical protein OsI_35592	0.62	3e-64	47.37%
Tracheophyta	Magnoliopsida	Poales	Leersia perrieri	8	no signifcant hit
Tracheophyta	Magnoliopsida	Poales	Triticum aestivum	26	QHG11734.1	WTK protein	0.99	0	63.16%
Tracheophyta	Magnoliopsida	Poales	Triticum dicoccoides	19	XP_037449338.1	receptor like protein kinase S.2-like	0.93	6e-85	32.74%
Tracheophyta	Magnoliopsida	Poales	Triticum turgidum durum	34	VAH13412.1	unnamed protein product	1	0	75.2%
Tracheophyta	Magnoliopsida	Poales	Triticum urartu	21	EMS55130.1	Wall-associated receptor kinase 3	0.9	3e-78	30.17%
Tracheophyta	Magnoliopsida	Poales	Aegilops tauschii	11	XP_020197047.1	probable receptor-like protein kinase At3g17420 isoform X1	0.92	0	76.87%
Tracheophyta	Magnoliopsida	Poales	Hordeum vulgare	10	BAJ93759.1	predicted protein	1	0	62.01%
Tracheophyta	Magnoliopsida	Poales	Brachypodium distachyon	11	XP_024311755.1	receptor like protein kinase S.2 isoform X2	1	0	59.31%
Tracheophyta	Magnoliopsida	Poales	Setaria italica	14	XP_012703956.1	uncharacterized protein LOC101774273 isoform X2	0.94	3e-101	34.97%
Tracheophyta	Magnoliopsida	Poales	Panicum hallii	15	XP_025826757.1	receptor like protein kinase S.2-like isoform X2	0.94	5e-112	35.09%
Tracheophyta	Magnoliopsida	Poales	Zea mays	18	XP_008679432.2	receptor like protein kinase S.2	0.96	1e-156	42.38%
Tracheophyta	Magnoliopsida	Poales	Sorghum bicolor	12	XP_021316749.1	uncharacterized protein LOC8072760 isoform X7	0.91	7e-95	33.19%
Tracheophyta	Magnoliopsida	Poales	Eragrostis curvula	17	TVU26814.1	hypothetical protein EJB05_29379	0.93	5e-99	36.26%
Tracheophyta	Magnoliopsida	Zingiberales	Musa acuminata	18	XP_009406354.1	PREDICTED: receptor like protein kinase S.2	0.91	5e-51	24.24%
Tracheophyta	Magnoliopsida	Dioscoreales	Dioscorea rotundata	not on list any more	XP_039131580.1	putative receptor-like protein kinase At4g00960	0.83	1e-48	35.19%
Tracheophyta	Magnoliopsida	Amborellales	Amborella trichopoda	6	XP_006847936.2	cysteine-rich receptor-like protein kinase 2 isoform X2	0.82	2e-45	35.39%
Tracheophyta	Lycopodiopsida	Selaginellales	Selaginella moellendorffii	14	XP_002973814.1	PTI1-like tyrosine-protein kinase At3g15890	0.9	4e-44	33.42%
Bryophyta	Bryopsida	Funariales	Physcomitrella patens	13	XP_024391665.1	proline-rich receptor-like protein kinase PERK5 isoform X2	0.8	6e-42	35.2%
Marchantio-	Marchantiopsida	Marchantiales	Marchantia polymorpha	6	KZ772676.1	Marchantia polymorpha strain Tak-1 unplaced genomic scaffold scaffold_4, whole genome shotgun sequence	0.46	9e-22	32.91%
Chlorophyta	Chlorophyceae	Chlamydomo-nadales	Chlamydomonas reinhardtii	6	XP_042915598.1	uncharacterized protein CHLRE_16g659400v5	0.36	5e-24	28.62%
Chlorophyta	Mamiellophyceae	Mamiellales	Ostreococcus lucimarinus	6	XP_001421079.1	predicted protein	0.44	2e-19	26.8%
Rhodophyta	Cyanidiophyceae	Cyanidiales	Galdieria sulphuraria	4	XP_005704012.1	serine/threonine protein kinase	0.36	5e-24	26.71%
Rhodophyta	Cyanidiophyceae	Cyanidiales	Cyanidioschyzon merolae	3	XP_005539214.1	probable MAP kinase kinase kinase	0.64	5e-20	28.67%
Rhodophyta	Florideophyceae	Gigartinales	Chondrus crispus	3	XP_005718666.1	Serine/threonine protein kinase	0.38	1e-23	30.61%
