# Supplementary material for: Aegilops sharonensis genome-assisted identification of stem rust resistance gene Sr62
Source: Nat Commun. 2022 Mar 25;13:1607. doi: 10.1038/s41467-022-29132-8 (PMC8956640; doi:10.1038/s41467-022-29132-8)
Supplement: Supplementary file 9 — Source data [file 41467_2022_29132_MOESM9_ESM.txt]

REMARK  99  Chain ID : 1
REMARK  99  Residues : 557
REMARK  99  Atoms    : 4851
REMARK  99  File     : c4oliA_.1.pdb.sc
ATOM      1  N   ASN    38     -11.271  24.144  28.989  1.00  0.00           N  
ATOM      2  CA  ASN    38     -10.958  25.572  28.871  1.00  0.00           C  
ATOM      3  C   ASN    38     -12.219  26.420  28.712  1.00  0.00           C  
ATOM      4  O   ASN    38     -12.227  27.587  29.115  1.00  0.00           O  
ATOM      5  CB  ASN    38     -10.038  25.794  27.659  1.00  0.00           C  
ATOM      6  CG  ASN    38      -8.654  25.270  28.017  1.00  0.00           C  
ATOM      7  OD1 ASN    38      -8.318  25.118  29.190  1.00  0.00           O  
ATOM      8  ND2 ASN    38      -7.776  24.966  27.024  1.00  0.00           N  
ATOM      9  N   ASP    39     -13.261  25.836  28.083  1.00  0.00           N  
ATOM     10  CA  ASP    39     -14.563  26.456  27.796  1.00  0.00           C  
ATOM     11  C   ASP    39     -15.391  26.680  29.066  1.00  0.00           C  
ATOM     12  O   ASP    39     -16.191  27.614  29.134  1.00  0.00           O  
ATOM     13  CB  ASP    39     -15.361  25.595  26.797  1.00  0.00           C  
ATOM     14  CG  ASP    39     -14.723  25.754  25.424  1.00  0.00           C  
ATOM     15  OD1 ASP    39     -13.886  26.683  25.265  1.00  0.00           O  
ATOM     16  OD2 ASP    39     -15.064  24.949  24.517  1.00  0.00           O  
ATOM     17  N   PHE    40     -15.196  25.822  30.064  1.00  0.00           N  
ATOM     18  CA  PHE    40     -15.904  25.915  31.324  1.00  0.00           C  
ATOM     19  C   PHE    40     -15.130  26.662  32.411  1.00  0.00           C  
ATOM     20  O   PHE    40     -13.909  26.779  32.353  1.00  0.00           O  
ATOM     21  CB  PHE    40     -16.470  24.551  31.800  1.00  0.00           C  
ATOM     22  CG  PHE    40     -15.313  23.640  32.027  1.00  0.00           C  
ATOM     23  CD1 PHE    40     -14.650  23.569  33.273  1.00  0.00           C  
ATOM     24  CD2 PHE    40     -14.852  22.818  30.983  1.00  0.00           C  
ATOM     25  CE1 PHE    40     -13.546  22.692  33.483  1.00  0.00           C  
ATOM     26  CE2 PHE    40     -13.748  21.931  31.166  1.00  0.00           C  
ATOM     27  CZ  PHE    40     -13.092  21.870  32.423  1.00  0.00           C  
ATOM     28  N   SER    41     -15.880  27.214  33.365  1.00  0.00           N  
ATOM     29  CA  SER    41     -15.450  27.918  34.577  1.00  0.00           C  
ATOM     30  C   SER    41     -16.457  27.441  35.649  1.00  0.00           C  
ATOM     31  O   SER    41     -17.632  27.265  35.324  1.00  0.00           O  
ATOM     32  CB  SER    41     -15.451  29.445  34.369  1.00  0.00           C  
ATOM     33  OG  SER    41     -15.038  30.100  35.559  1.00  0.00           O  
ATOM     34  N   ASN    42     -15.980  27.152  36.873  1.00  0.00           N  
ATOM     35  CA  ASN    42     -16.793  26.607  37.957  1.00  0.00           C  
ATOM     36  C   ASN    42     -16.993  27.646  39.027  1.00  0.00           C  
ATOM     37  O   ASN    42     -16.040  28.329  39.407  1.00  0.00           O  
ATOM     38  CB  ASN    42     -16.123  25.362  38.531  1.00  0.00           C  
ATOM     39  CG  ASN    42     -16.061  24.312  37.431  1.00  0.00           C  
ATOM     40  OD1 ASN    42     -17.089  23.833  36.954  1.00  0.00           O  
ATOM     41  ND2 ASN    42     -14.852  23.896  36.970  1.00  0.00           N  
ATOM     42  N   ALA    43     -18.247  27.811  39.470  1.00  0.00           N  
ATOM     43  CA  ALA    43     -18.605  28.824  40.460  1.00  0.00           C  
ATOM     44  C   ALA    43     -19.176  28.229  41.753  1.00  0.00           C  
ATOM     45  O   ALA    43     -18.717  27.159  42.176  1.00  0.00           O  
ATOM     46  CB  ALA    43     -19.493  29.939  39.853  1.00  0.00           C  
ATOM     47  N   SER    44     -20.141  28.927  42.399  1.00  0.00           N  
ATOM     48  CA  SER    44     -20.706  28.527  43.679  1.00  0.00           C  
ATOM     49  C   SER    44     -21.240  27.115  43.646  1.00  0.00           C  
ATOM     50  O   SER    44     -21.775  26.691  42.626  1.00  0.00           O  
ATOM     51  CB  SER    44     -21.779  29.507  44.148  1.00  0.00           C  
ATOM     52  OG  SER    44     -21.694  30.762  43.502  1.00  0.00           O  
ATOM     53  N   GLU    45     -21.046  26.377  44.750  1.00  0.00           N  
ATOM     54  CA  GLU    45     -21.544  25.021  44.944  1.00  0.00           C  
ATOM     55  C   GLU    45     -23.023  25.194  45.259  1.00  0.00           C  
ATOM     56  O   GLU    45     -23.390  25.942  46.173  1.00  0.00           O  
ATOM     57  CB  GLU    45     -20.788  24.327  46.106  1.00  0.00           C  
ATOM     58  CG  GLU    45     -21.198  22.868  46.315  1.00  0.00           C  
ATOM     59  CD  GLU    45     -20.368  22.306  47.460  1.00  0.00           C  
ATOM     60  OE1 GLU    45     -19.539  23.071  48.021  1.00  0.00           O  
ATOM     61  OE2 GLU    45     -20.551  21.103  47.789  1.00  0.00           O  
ATOM     62  N   ILE    46     -23.875  24.584  44.455  1.00  0.00           N  
ATOM     63  CA  ILE    46     -25.320  24.710  44.659  1.00  0.00           C  
ATOM     64  C   ILE    46     -25.858  23.585  45.575  1.00  0.00           C  
ATOM     65  O   ILE    46     -26.772  23.808  46.350  1.00  0.00           O  
ATOM     66  CB  ILE    46     -26.055  24.758  43.300  1.00  0.00           C  
ATOM     67  CG1 ILE    46     -25.721  26.006  42.466  1.00  0.00           C  
ATOM     68  CG2 ILE    46     -27.587  24.760  43.431  1.00  0.00           C  
ATOM     69  CD1 ILE    46     -26.256  25.945  41.036  1.00  0.00           C  
ATOM     70  N   GLY    47     -25.250  22.414  45.526  1.00  0.00           N  
ATOM     71  CA  GLY    47     -25.648  21.291  46.357  1.00  0.00           C  
ATOM     72  C   GLY    47     -25.121  19.983  45.822  1.00  0.00           C  
ATOM     73  O   GLY    47     -24.235  19.964  44.960  1.00  0.00           O  
ATOM     74  N   ARG    48     -25.694  18.883  46.310  1.00  0.00           N  
ATOM     75  CA  ARG    48     -25.290  17.538  45.937  1.00  0.00           C  
ATOM     76  C   ARG    48     -26.461  16.672  45.521  1.00  0.00           C  
ATOM     77  O   ARG    48     -27.562  16.789  46.090  1.00  0.00           O  
ATOM     78  CB  ARG    48     -24.620  16.842  47.116  1.00  0.00           C  
ATOM     79  CG  ARG    48     -23.316  17.509  47.557  1.00  0.00           C  
ATOM     80  CD  ARG    48     -22.671  16.847  48.777  1.00  0.00           C  
ATOM     81  NE  ARG    48     -21.410  17.584  49.073  1.00  0.00           N  
ATOM     82  CZ  ARG    48     -20.644  17.223  50.143  1.00  0.00           C  
ATOM     83  NH1 ARG    48     -21.259  16.172  50.760  1.00  0.00           N  
ATOM     84  NH2 ARG    48     -19.562  18.054  50.179  1.00  0.00           N  
ATOM     85  N   GLY    49     -26.183  15.795  44.545  1.00  0.00           N  
ATOM     86  CA  GLY    49     -27.078  14.762  44.030  1.00  0.00           C  
ATOM     87  C   GLY    49     -26.413  13.431  44.325  1.00  0.00           C  
ATOM     88  O   GLY    49     -25.347  13.419  44.962  1.00  0.00           O  
ATOM     89  N   GLY    50     -27.012  12.295  43.889  1.00  0.00           N  
ATOM     90  CA  GLY    50     -26.370  10.988  44.139  1.00  0.00           C  
ATOM     91  C   GLY    50     -25.087  10.895  43.337  1.00  0.00           C  
ATOM     92  O   GLY    50     -25.107  11.043  42.105  1.00  0.00           O  
ATOM     93  N   PHE    51     -23.954  10.785  44.068  1.00  0.00           N  
ATOM     94  CA  PHE    51     -22.590  10.692  43.528  1.00  0.00           C  
ATOM     95  C   PHE    51     -22.136  11.933  42.750  1.00  0.00           C  
ATOM     96  O   PHE    51     -21.156  11.860  42.013  1.00  0.00           O  
ATOM     97  CB  PHE    51     -22.406   9.380  42.713  1.00  0.00           C  
ATOM     98  CG  PHE    51     -22.727   8.241  43.619  1.00  0.00           C  
ATOM     99  CD1 PHE    51     -23.944   7.529  43.525  1.00  0.00           C  
ATOM    100  CD2 PHE    51     -21.802   7.847  44.603  1.00  0.00           C  
ATOM    101  CE1 PHE    51     -24.240   6.439  44.393  1.00  0.00           C  
ATOM    102  CE2 PHE    51     -22.074   6.758  45.486  1.00  0.00           C  
ATOM    103  CZ  PHE    51     -23.300   6.053  45.380  1.00  0.00           C  
ATOM    104  N   SER    52     -22.834  13.070  42.928  1.00  0.00           N  
ATOM    105  CA  SER    52     -22.567  14.352  42.239  1.00  0.00           C  
ATOM    106  C   SER    52     -22.536  15.584  43.138  1.00  0.00           C  
ATOM    107  O   SER    52     -23.105  15.575  44.231  1.00  0.00           O  
ATOM    108  CB  SER    52     -23.537  14.599  41.044  1.00  0.00           C  
ATOM    109  OG  SER    52     -24.871  14.719  41.515  1.00  0.00           O  
ATOM    110  N   ASN    53     -21.867  16.653  42.648  1.00  0.00           N  
ATOM    111  CA  ASN    53     -21.741  17.970  43.285  1.00  0.00           C  
ATOM    112  C   ASN    53     -22.036  19.012  42.237  1.00  0.00           C  
ATOM    113  O   ASN    53     -21.257  19.158  41.295  1.00  0.00           O  
ATOM    114  CB  ASN    53     -20.368  18.172  43.908  1.00  0.00           C  
ATOM    115  CG  ASN    53     -20.302  17.648  45.312  1.00  0.00           C  
ATOM    116  OD1 ASN    53     -20.618  18.354  46.275  1.00  0.00           O  
ATOM    117  ND2 ASN    53     -19.917  16.385  45.455  1.00  0.00           N  
ATOM    118  N   VAL    54     -23.219  19.663  42.352  1.00  0.00           N  
ATOM    119  CA  VAL    54     -23.728  20.637  41.374  1.00  0.00           C  
ATOM    120  C   VAL    54     -23.178  22.019  41.656  1.00  0.00           C  
ATOM    121  O   VAL    54     -23.150  22.457  42.818  1.00  0.00           O  
ATOM    122  CB  VAL    54     -25.280  20.588  41.175  1.00  0.00           C  
ATOM    123  CG1 VAL    54     -25.722  21.433  39.992  1.00  0.00           C  
ATOM    124  CG2 VAL    54     -25.768  19.150  40.991  1.00  0.00           C  
ATOM    125  N   TYR    55     -22.671  22.670  40.600  1.00  0.00           N  
ATOM    126  CA  TYR    55     -22.079  23.998  40.694  1.00  0.00           C  
ATOM    127  C   TYR    55     -22.659  24.939  39.670  1.00  0.00           C  
ATOM    128  O   TYR    55     -22.950  24.540  38.552  1.00  0.00           O  
ATOM    129  CB  TYR    55     -20.550  23.938  40.430  1.00  0.00           C  
ATOM    130  CG  TYR    55     -19.746  23.229  41.491  1.00  0.00           C  
ATOM    131  CD1 TYR    55     -19.116  23.939  42.504  1.00  0.00           C  
ATOM    132  CD2 TYR    55     -19.616  21.843  41.489  1.00  0.00           C  
ATOM    133  CE1 TYR    55     -18.392  23.287  43.503  1.00  0.00           C  
ATOM    134  CE2 TYR    55     -18.879  21.181  42.472  1.00  0.00           C  
ATOM    135  CZ  TYR    55     -18.270  21.908  43.480  1.00  0.00           C  
ATOM    136  OH  TYR    55     -17.532  21.258  44.449  1.00  0.00           O  
ATOM    137  N   LEU    56     -22.716  26.212  39.997  1.00  0.00           N  
ATOM    138  CA  LEU    56     -23.037  27.210  39.004  1.00  0.00           C  
ATOM    139  C   LEU    56     -21.741  27.281  38.145  1.00  0.00           C  
ATOM    140  O   LEU    56     -20.640  27.010  38.647  1.00  0.00           O  
ATOM    141  CB  LEU    56     -23.243  28.570  39.696  1.00  0.00           C  
ATOM    142  CG  LEU    56     -24.438  28.594  40.651  1.00  0.00           C  
ATOM    143  CD1 LEU    56     -24.605  29.889  41.444  1.00  0.00           C  
ATOM    144  CD2 LEU    56     -25.801  28.408  39.984  1.00  0.00           C  
ATOM    145  N   GLY    57     -21.862  27.651  36.886  1.00  0.00           N  
ATOM    146  CA  GLY    57     -20.682  27.790  36.053  1.00  0.00           C  
ATOM    147  C   GLY    57     -20.898  28.736  34.905  1.00  0.00           C  
ATOM    148  O   GLY    57     -21.922  29.418  34.840  1.00  0.00           O  
ATOM    149  N   VAL    58     -19.923  28.776  33.997  1.00  0.00           N  
ATOM    150  CA  VAL    58     -19.988  29.548  32.755  1.00  0.00           C  
ATOM    151  C   VAL    58     -19.444  28.746  31.587  1.00  0.00           C  
ATOM    152  O   VAL    58     -18.489  27.994  31.763  1.00  0.00           O  
ATOM    153  CB  VAL    58     -19.353  30.934  32.873  1.00  0.00           C  
ATOM    154  CG1 VAL    58     -19.383  31.732  31.568  1.00  0.00           C  
ATOM    155  CG2 VAL    58     -20.036  31.832  33.906  1.00  0.00           C  
ATOM    156  N   LEU    59     -20.112  28.838  30.426  1.00  0.00           N  
ATOM    157  CA  LEU    59     -19.708  28.159  29.194  1.00  0.00           C  
ATOM    158  C   LEU    59     -19.283  29.192  28.165  1.00  0.00           C  
ATOM    159  O   LEU    59     -20.076  30.061  27.791  1.00  0.00           O  
ATOM    160  CB  LEU    59     -20.820  27.253  28.647  1.00  0.00           C  
ATOM    161  CG  LEU    59     -20.483  26.474  27.377  1.00  0.00           C  
ATOM    162  CD1 LEU    59     -19.355  25.465  27.616  1.00  0.00           C  
ATOM    163  CD2 LEU    59     -21.713  25.803  26.817  1.00  0.00           C  
ATOM    164  N   PRO    60     -18.017  29.099  27.725  1.00  0.00           N  
ATOM    165  CA  PRO    60     -17.386  30.025  26.774  1.00  0.00           C  
ATOM    166  C   PRO    60     -17.619  29.637  25.314  1.00  0.00           C  
ATOM    167  O   PRO    60     -16.662  29.531  24.537  1.00  0.00           O  
ATOM    168  CB  PRO    60     -15.882  30.215  27.090  1.00  0.00           C  
ATOM    169  CG  PRO    60     -15.506  29.830  28.522  1.00  0.00           C  
ATOM    170  CD  PRO    60     -16.319  28.657  29.075  1.00  0.00           C  
ATOM    171  N   SER    61     -18.645  30.304  24.907  1.00  0.00           N  
ATOM    172  CA  SER    61     -19.410  30.285  23.694  1.00  0.00           C  
ATOM    173  C   SER    61     -20.493  31.160  24.295  1.00  0.00           C  
ATOM    174  O   SER    61     -21.500  31.563  23.707  1.00  0.00           O  
ATOM    175  CB  SER    61     -20.240  29.163  23.066  1.00  0.00           C  
ATOM    176  OG  SER    61     -21.366  28.873  23.882  1.00  0.00           O  
ATOM    177  N   GLY    62     -20.174  31.422  25.575  1.00  0.00           N  
ATOM    178  CA  GLY    62     -20.814  32.319  26.490  1.00  0.00           C  
ATOM    179  C   GLY    62     -22.162  32.024  27.156  1.00  0.00           C  
ATOM    180  O   GLY    62     -23.200  32.357  26.578  1.00  0.00           O  
ATOM    181  N   LEU    63     -22.250  31.418  28.346  1.00  0.00           N  
ATOM    182  CA  LEU    63     -23.585  31.262  28.916  1.00  0.00           C  
ATOM    183  C   LEU    63     -23.648  30.686  30.311  1.00  0.00           C  
ATOM    184  O   LEU    63     -23.038  29.657  30.612  1.00  0.00           O  
ATOM    185  CB  LEU    63     -24.602  30.328  28.254  1.00  0.00           C  
ATOM    186  CG  LEU    63     -25.965  30.320  28.948  1.00  0.00           C  
ATOM    187  CD1 LEU    63     -26.752  31.626  28.842  1.00  0.00           C  
ATOM    188  CD2 LEU    63     -26.948  29.271  28.430  1.00  0.00           C  
ATOM    189  N   ARG    64     -24.311  31.349  31.239  1.00  0.00           N  
ATOM    190  CA  ARG    64     -24.633  30.837  32.578  1.00  0.00           C  
ATOM    191  C   ARG    64     -25.109  29.397  32.398  1.00  0.00           C  
ATOM    192  O   ARG    64     -26.008  29.124  31.583  1.00  0.00           O  
ATOM    193  CB  ARG    64     -25.739  31.682  33.228  1.00  0.00           C  
ATOM    194  CG  ARG    64     -25.827  31.583  34.747  1.00  0.00           C  
ATOM    195  CD  ARG    64     -26.752  32.653  35.313  1.00  0.00           C  
ATOM    196  NE  ARG    64     -28.138  32.447  34.891  1.00  0.00           N  
ATOM    197  CZ  ARG    64     -29.162  33.223  35.228  1.00  0.00           C  
ATOM    198  NH1 ARG    64     -30.387  32.942  34.793  1.00  0.00           N  
ATOM    199  NH2 ARG    64     -28.968  34.305  35.971  1.00  0.00           N  
ATOM    200  N   ILE    65     -24.457  28.466  33.097  1.00  0.00           N  
ATOM    201  CA  ILE    65     -24.784  27.041  33.032  1.00  0.00           C  
ATOM    202  C   ILE    65     -24.668  26.483  34.437  1.00  0.00           C  
ATOM    203  O   ILE    65     -24.433  27.250  35.369  1.00  0.00           O  
ATOM    204  CB  ILE    65     -23.911  26.252  31.993  1.00  0.00           C  
ATOM    205  CG1 ILE    65     -22.402  26.326  32.279  1.00  0.00           C  
ATOM    206  CG2 ILE    65     -24.072  26.756  30.549  1.00  0.00           C  
ATOM    207  CD1 ILE    65     -21.573  25.365  31.428  1.00  0.00           C  
ATOM    208  N   ALA    66     -24.864  25.172  34.595  1.00  0.00           N  
ATOM    209  CA  ALA    66     -24.629  24.443  35.839  1.00  0.00           C  
ATOM    210  C   ALA    66     -23.704  23.329  35.461  1.00  0.00           C  
ATOM    211  O   ALA    66     -23.811  22.816  34.353  1.00  0.00           O  
ATOM    212  CB  ALA    66     -25.851  23.912  36.667  1.00  0.00           C  
ATOM    213  N   VAL    67     -22.814  22.945  36.370  1.00  0.00           N  
ATOM    214  CA  VAL    67     -21.885  21.860  36.156  1.00  0.00           C  
ATOM    215  C   VAL    67     -22.180  20.766  37.184  1.00  0.00           C  
ATOM    216  O   VAL    67     -22.045  20.992  38.399  1.00  0.00           O  
ATOM    217  CB  VAL    67     -20.411  22.342  36.249  1.00  0.00           C  
ATOM    218  CG1 VAL    67     -19.389  21.220  36.055  1.00  0.00           C  
ATOM    219  CG2 VAL    67     -20.048  23.399  35.204  1.00  0.00           C  
ATOM    220  N   LYS    68     -22.647  19.603  36.709  1.00  0.00           N  
ATOM    221  CA  LYS    68     -22.891  18.454  37.580  1.00  0.00           C  
ATOM    222  C   LYS    68     -21.572  17.687  37.532  1.00  0.00           C  
ATOM    223  O   LYS    68     -21.180  17.181  36.468  1.00  0.00           O  
ATOM    224  CB  LYS    68     -24.062  17.603  37.040  1.00  0.00           C  
ATOM    225  CG  LYS    68     -24.795  16.760  38.088  1.00  0.00           C  
ATOM    226  CD  LYS    68     -26.165  16.235  37.569  1.00  0.00           C  
ATOM    227  CE  LYS    68     -27.282  16.222  38.619  1.00  0.00           C  
ATOM    228  NZ  LYS    68     -27.163  15.107  39.664  1.00  0.00           N  
ATOM    229  N   LYS    69     -20.816  17.704  38.630  1.00  0.00           N  
ATOM    230  CA  LYS    69     -19.520  17.002  38.621  1.00  0.00           C  
ATOM    231  C   LYS    69     -19.646  15.604  39.245  1.00  0.00           C  
ATOM    232  O   LYS    69     -20.261  15.453  40.303  1.00  0.00           O  
ATOM    233  CB  LYS    69     -18.293  17.840  39.109  1.00  0.00           C  
ATOM    234  CG  LYS    69     -17.987  19.047  38.221  1.00  0.00           C  
ATOM    235  CD  LYS    69     -16.704  19.784  38.610  1.00  0.00           C  
ATOM    236  CE  LYS    69     -16.351  20.938  37.669  1.00  0.00           C  
ATOM    237  NZ  LYS    69     -15.937  20.408  36.351  1.00  0.00           N  
ATOM    238  N   LEU    70     -19.157  14.580  38.552  1.00  0.00           N  
ATOM    239  CA  LEU    70     -19.271  13.222  39.069  1.00  0.00           C  
ATOM    240  C   LEU    70     -17.978  12.827  39.748  1.00  0.00           C  
ATOM    241  O   LEU    70     -16.900  12.913  39.146  1.00  0.00           O  
ATOM    242  CB  LEU    70     -19.673  12.224  37.962  1.00  0.00           C  
ATOM    243  CG  LEU    70     -19.820  10.752  38.355  1.00  0.00           C  
ATOM    244  CD1 LEU    70     -21.143  10.487  39.008  1.00  0.00           C  
ATOM    245  CD2 LEU    70     -19.656   9.852  37.149  1.00  0.00           C  
ATOM    246  N   TYR    71     -18.097  12.398  41.014  1.00  0.00           N  
ATOM    247  CA  TYR    71     -16.990  11.948  41.859  1.00  0.00           C  
ATOM    248  C   TYR    71     -16.228  10.826  41.129  1.00  0.00           C  
ATOM    249  O   TYR    71     -16.881  10.057  40.413  1.00  0.00           O  
ATOM    250  CB  TYR    71     -17.550  11.402  43.189  1.00  0.00           C  
ATOM    251  CG  TYR    71     -16.391  10.966  44.018  1.00  0.00           C  
ATOM    252  CD1 TYR    71     -15.614  11.921  44.687  1.00  0.00           C  
ATOM    253  CD2 TYR    71     -16.052   9.602  44.155  1.00  0.00           C  
ATOM    254  CE1 TYR    71     -14.513  11.548  45.482  1.00  0.00           C  
ATOM    255  CE2 TYR    71     -14.935   9.206  44.960  1.00  0.00           C  
ATOM    256  CZ  TYR    71     -14.177  10.197  45.616  1.00  0.00           C  
ATOM    257  OH  TYR    71     -13.091   9.863  46.397  1.00  0.00           O  
ATOM    258  N   GLN    72     -15.238  10.194  41.764  1.00  0.00           N  
ATOM    259  CA  GLN    72     -14.576   9.095  41.089  1.00  0.00           C  
ATOM    260  C   GLN    72     -15.483   7.896  41.285  1.00  0.00           C  
ATOM    261  O   GLN    72     -15.413   7.219  42.314  1.00  0.00           O  
ATOM    262  CB  GLN    72     -13.235   8.501  41.532  1.00  0.00           C  
ATOM    263  CG  GLN    72     -12.686   7.447  40.568  1.00  0.00           C  
ATOM    264  CD  GLN    72     -11.384   6.912  41.147  1.00  0.00           C  
ATOM    265  OE1 GLN    72     -10.837   7.470  42.097  1.00  0.00           O  
ATOM    266  NE2 GLN    72     -10.818   5.801  40.607  1.00  0.00           N  
ATOM    267  N   LEU    73     -16.352   7.584  40.334  1.00  0.00           N  
ATOM    268  CA  LEU    73     -17.315   6.486  40.433  1.00  0.00           C  
ATOM    269  C   LEU    73     -17.211   5.558  39.210  1.00  0.00           C  
ATOM    270  O   LEU    73     -18.178   5.422  38.456  1.00  0.00           O  
ATOM    271  CB  LEU    73     -18.825   6.744  40.432  1.00  0.00           C  
ATOM    272  CG  LEU    73     -19.301   7.585  41.618  1.00  0.00           C  
ATOM    273  CD1 LEU    73     -20.757   8.043  41.542  1.00  0.00           C  
ATOM    274  CD2 LEU    73     -19.218   6.891  42.977  1.00  0.00           C  
ATOM    275  N   THR    74     -16.074   4.900  38.963  1.00  0.00           N  
ATOM    276  CA  THR    74     -15.780   4.170  37.720  1.00  0.00           C  
ATOM    277  C   THR    74     -16.776   3.064  37.330  1.00  0.00           C  
ATOM    278  O   THR    74     -17.068   2.842  36.152  1.00  0.00           O  
ATOM    279  CB  THR    74     -14.980   3.207  36.821  1.00  0.00           C  
ATOM    280  OG1 THR    74     -13.657   3.691  36.643  1.00  0.00           O  
ATOM    281  CG2 THR    74     -15.671   3.097  35.451  1.00  0.00           C  
ATOM    282  N   ALA    75     -17.308   2.355  38.329  1.00  0.00           N  
ATOM    283  CA  ALA    75     -18.280   1.310  38.062  1.00  0.00           C  
ATOM    284  C   ALA    75     -19.644   1.872  37.678  1.00  0.00           C  
ATOM    285  O   ALA    75     -20.462   1.187  37.058  1.00  0.00           O  
ATOM    286  CB  ALA    75     -18.474   0.394  39.266  1.00  0.00           C  
ATOM    287  N   LEU    76     -19.930   3.133  38.035  1.00  0.00           N  
ATOM    288  CA  LEU    76     -21.227   3.725  37.756  1.00  0.00           C  
ATOM    289  C   LEU    76     -21.188   4.771  36.655  1.00  0.00           C  
ATOM    290  O   LEU    76     -22.244   5.184  36.167  1.00  0.00           O  
ATOM    291  CB  LEU    76     -21.967   4.535  38.824  1.00  0.00           C  
ATOM    292  CG  LEU    76     -22.305   3.726  40.078  1.00  0.00           C  
ATOM    293  CD1 LEU    76     -22.952   4.526  41.208  1.00  0.00           C  
ATOM    294  CD2 LEU    76     -23.280   2.571  39.858  1.00  0.00           C  
ATOM    295  N   ALA    77     -20.025   5.247  36.212  1.00  0.00           N  
ATOM    296  CA  ALA    77     -19.982   6.439  35.382  1.00  0.00           C  
ATOM    297  C   ALA    77     -20.654   6.329  34.034  1.00  0.00           C  
ATOM    298  O   ALA    77     -21.272   7.294  33.575  1.00  0.00           O  
ATOM    299  CB  ALA    77     -18.542   6.872  35.124  1.00  0.00           C  
ATOM    300  N   ASN    78     -20.511   5.239  33.276  1.00  0.00           N  
ATOM    301  CA  ASN    78     -21.229   4.977  32.034  1.00  0.00           C  
ATOM    302  C   ASN    78     -22.715   5.392  32.159  1.00  0.00           C  
ATOM    303  O   ASN    78     -23.228   6.049  31.252  1.00  0.00           O  
ATOM    304  CB  ASN    78     -21.077   3.496  31.628  1.00  0.00           C  
ATOM    305  CG  ASN    78     -19.674   3.303  31.070  1.00  0.00           C  
ATOM    306  OD1 ASN    78     -18.973   4.268  30.770  1.00  0.00           O  
ATOM    307  ND2 ASN    78     -19.188   2.044  30.900  1.00  0.00           N  
ATOM    308  N   GLU    79     -23.379   5.040  33.289  1.00  0.00           N  
ATOM    309  CA  GLU    79     -24.780   5.386  33.600  1.00  0.00           C  
ATOM    310  C   GLU    79     -25.031   6.915  33.746  1.00  0.00           C  
ATOM    311  O   GLU    79     -26.179   7.367  33.703  1.00  0.00           O  
ATOM    312  CB  GLU    79     -25.214   4.668  34.860  1.00  0.00           C  
ATOM    313  CG  GLU    79     -25.034   3.150  34.790  1.00  0.00           C  
ATOM    314  CD  GLU    79     -23.543   2.851  34.842  1.00  0.00           C  
ATOM    315  OE1 GLU    79     -22.891   3.261  35.839  1.00  0.00           O  
ATOM    316  OE2 GLU    79     -23.035   2.207  33.885  1.00  0.00           O  
ATOM    317  N   PHE    80     -23.944   7.685  33.946  1.00  0.00           N  
ATOM    318  CA  PHE    80     -23.913   9.141  34.033  1.00  0.00           C  
ATOM    319  C   PHE    80     -23.902   9.678  32.600  1.00  0.00           C  
ATOM    320  O   PHE    80     -24.696  10.564  32.260  1.00  0.00           O  
ATOM    321  CB  PHE    80     -22.651   9.585  34.792  1.00  0.00           C  
ATOM    322  CG  PHE    80     -22.431  11.072  34.958  1.00  0.00           C  
ATOM    323  CD1 PHE    80     -23.309  11.843  35.717  1.00  0.00           C  
ATOM    324  CD2 PHE    80     -21.296  11.685  34.438  1.00  0.00           C  
ATOM    325  CE1 PHE    80     -23.084  13.212  35.900  1.00  0.00           C  
ATOM    326  CE2 PHE    80     -21.066  13.050  34.631  1.00  0.00           C  
ATOM    327  CZ  PHE    80     -21.958  13.803  35.362  1.00  0.00           C  
ATOM    328  N   GLU    81     -23.014   9.099  31.759  1.00  0.00           N  
ATOM    329  CA  GLU    81     -22.840   9.368  30.333  1.00  0.00           C  
ATOM    330  C   GLU    81     -24.059   8.891  29.523  1.00  0.00           C  
ATOM    331  O   GLU    81     -24.368   9.493  28.495  1.00  0.00           O  
ATOM    332  CB  GLU    81     -21.578   8.678  29.830  1.00  0.00           C  
ATOM    333  CG  GLU    81     -20.287   9.307  30.358  1.00  0.00           C  
ATOM    334  CD  GLU    81     -19.118   8.470  29.859  1.00  0.00           C  
ATOM    335  OE1 GLU    81     -19.375   7.430  29.197  1.00  0.00           O  
ATOM    336  OE2 GLU    81     -17.952   8.859  30.135  1.00  0.00           O  
ATOM    337  N   ASP    82     -24.762   7.839  29.998  1.00  0.00           N  
ATOM    338  CA  ASP    82     -25.984   7.313  29.382  1.00  0.00           C  
ATOM    339  C   ASP    82     -27.099   8.326  29.527  1.00  0.00           C  
ATOM    340  O   ASP    82     -27.976   8.388  28.675  1.00  0.00           O  
ATOM    341  CB  ASP    82     -26.422   6.009  30.061  1.00  0.00           C  
ATOM    342  CG  ASP    82     -25.462   4.909  29.631  1.00  0.00           C  
ATOM    343  OD1 ASP    82     -24.687   5.145  28.666  1.00  0.00           O  
ATOM    344  OD2 ASP    82     -25.490   3.819  30.262  1.00  0.00           O  
ATOM    345  N   GLU    83     -27.080   9.093  30.635  1.00  0.00           N  
ATOM    346  CA  GLU    83     -28.050  10.134  30.997  1.00  0.00           C  
ATOM    347  C   GLU    83     -27.878  11.332  30.093  1.00  0.00           C  
ATOM    348  O   GLU    83     -28.859  11.811  29.514  1.00  0.00           O  
ATOM    349  CB  GLU    83     -27.906  10.472  32.485  1.00  0.00           C  
ATOM    350  CG  GLU    83     -28.430   9.375  33.413  1.00  0.00           C  
ATOM    351  CD  GLU    83     -29.907   9.166  33.109  1.00  0.00           C  
ATOM    352  OE1 GLU    83     -30.665  10.172  33.143  1.00  0.00           O  
ATOM    353  OE2 GLU    83     -30.296   7.999  32.838  1.00  0.00           O  
ATOM    354  N   VAL    84     -26.616  11.814  29.978  1.00  0.00           N  
ATOM    355  CA  VAL    84     -26.199  12.909  29.116  1.00  0.00           C  
ATOM    356  C   VAL    84     -26.654  12.590  27.684  1.00  0.00           C  
ATOM    357  O   VAL    84     -27.110  13.489  26.984  1.00  0.00           O  
ATOM    358  CB  VAL    84     -24.691  13.045  29.172  1.00  0.00           C  
ATOM    359  CG1 VAL    84     -23.948  11.857  28.558  1.00  0.00           C  
ATOM    360  CG2 VAL    84     -24.161  14.274  28.431  1.00  0.00           C  
ATOM    361  N   LEU    85     -26.593  11.298  27.284  1.00  0.00           N  
ATOM    362  CA  LEU    85     -27.023  10.821  25.976  1.00  0.00           C  
ATOM    363  C   LEU    85     -28.531  10.982  25.791  1.00  0.00           C  
ATOM    364  O   LEU    85     -28.950  11.613  24.830  1.00  0.00           O  
ATOM    365  CB  LEU    85     -26.609   9.375  25.775  1.00  0.00           C  
ATOM    366  CG  LEU    85     -27.041   8.799  24.425  1.00  0.00           C  
ATOM    367  CD1 LEU    85     -26.460   9.511  23.204  1.00  0.00           C  
ATOM    368  CD2 LEU    85     -26.662   7.336  24.196  1.00  0.00           C  
ATOM    369  N   THR    86     -29.342  10.460  26.730  1.00  0.00           N  
ATOM    370  CA  THR    86     -30.806  10.562  26.762  1.00  0.00           C  
ATOM    371  C   THR    86     -31.199  12.036  26.567  1.00  0.00           C  
ATOM    372  O   THR    86     -32.083  12.354  25.778  1.00  0.00           O  
ATOM    373  CB  THR    86     -31.278  10.104  28.170  1.00  0.00           C  
ATOM    374  OG1 THR    86     -30.895   8.756  28.398  1.00  0.00           O  
ATOM    375  CG2 THR    86     -32.809  10.220  28.256  1.00  0.00           C  
ATOM    376  N   THR    87     -30.507  12.924  27.282  1.00  0.00           N  
ATOM    377  CA  THR    87     -30.771  14.355  27.333  1.00  0.00           C  
ATOM    378  C   THR    87     -30.248  15.176  26.167  1.00  0.00           C  
ATOM    379  O   THR    87     -30.848  16.196  25.834  1.00  0.00           O  
ATOM    380  CB  THR    87     -30.309  14.892  28.670  1.00  0.00           C  
ATOM    381  OG1 THR    87     -28.916  14.666  28.832  1.00  0.00           O  
ATOM    382  CG2 THR    87     -31.075  14.179  29.797  1.00  0.00           C  
ATOM    383  N   MET    88     -29.151  14.738  25.532  1.00  0.00           N  
ATOM    384  CA  MET    88     -28.593  15.430  24.364  1.00  0.00           C  
ATOM    385  C   MET    88     -29.417  15.136  23.088  1.00  0.00           C  
ATOM    386  O   MET    88     -29.375  15.913  22.135  1.00  0.00           O  
ATOM    387  CB  MET    88     -27.127  15.059  24.154  1.00  0.00           C  
ATOM    388  CG  MET    88     -26.195  15.625  25.227  1.00  0.00           C  
ATOM    389  SD  MET    88     -24.469  15.067  25.097  1.00  0.00           S  
ATOM    390  CE  MET    88     -24.121  15.986  23.570  1.00  0.00           C  
ATOM    391  N   ARG    89     -30.168  14.021  23.086  1.00  0.00           N  
ATOM    392  CA  ARG    89     -30.976  13.591  21.949  1.00  0.00           C  
ATOM    393  C   ARG    89     -32.451  13.899  22.065  1.00  0.00           C  
ATOM    394  O   ARG    89     -33.231  13.437  21.232  1.00  0.00           O  
ATOM    395  CB  ARG    89     -30.684  12.133  21.542  1.00  0.00           C  
ATOM    396  CG  ARG    89     -31.118  11.108  22.592  1.00  0.00           C  
ATOM    397  CD  ARG    89     -30.770   9.665  22.220  1.00  0.00           C  
ATOM    398  NE  ARG    89     -31.255   8.789  23.322  1.00  0.00           N  
ATOM    399  CZ  ARG    89     -32.547   8.347  23.325  1.00  0.00           C  
ATOM    400  NH1 ARG    89     -33.162   8.852  22.216  1.00  0.00           N  
ATOM    401  NH2 ARG    89     -32.719   7.572  24.435  1.00  0.00           N  
ATOM    402  N   VAL    90     -32.826  14.733  23.059  1.00  0.00           N  
ATOM    403  CA  VAL    90     -34.207  15.179  23.261  1.00  0.00           C  
ATOM    404  C   VAL    90     -34.310  16.686  23.110  1.00  0.00           C  
ATOM    405  O   VAL    90     -33.325  17.406  23.326  1.00  0.00           O  
ATOM    406  CB  VAL    90     -34.859  14.687  24.585  1.00  0.00           C  
ATOM    407  CG1 VAL    90     -35.071  13.177  24.567  1.00  0.00           C  
ATOM    408  CG2 VAL    90     -34.077  15.139  25.817  1.00  0.00           C  
ATOM    409  N   ALA    91     -35.502  17.156  22.720  1.00  0.00           N  
ATOM    410  CA  ALA    91     -35.832  18.572  22.569  1.00  0.00           C  
ATOM    411  C   ALA    91     -37.279  18.824  22.896  1.00  0.00           C  
ATOM    412  O   ALA    91     -38.188  18.547  22.097  1.00  0.00           O  
ATOM    413  CB  ALA    91     -35.498  19.104  21.179  1.00  0.00           C  
ATOM    414  N   HIS    92     -37.486  19.311  24.106  1.00  0.00           N  
ATOM    415  CA  HIS    92     -38.799  19.673  24.586  1.00  0.00           C  
ATOM    416  C   HIS    92     -38.679  20.917  25.423  1.00  0.00           C  
ATOM    417  O   HIS    92     -37.674  21.096  26.128  1.00  0.00           O  
ATOM    418  CB  HIS    92     -39.440  18.525  25.380  1.00  0.00           C  
ATOM    419  CG  HIS    92     -40.900  18.727  25.643  1.00  0.00           C  
ATOM    420  ND1 HIS    92     -41.338  19.454  26.730  1.00  0.00           N  
ATOM    421  CD2 HIS    92     -41.973  18.306  24.934  1.00  0.00           C  
ATOM    422  CE1 HIS    92     -42.662  19.447  26.654  1.00  0.00           C  
ATOM    423  NE2 HIS    92     -43.089  18.757  25.599  1.00  0.00           N  
ATOM    424  N   LYS    93     -39.709  21.775  25.335  1.00  0.00           N  
ATOM    425  CA  LYS    93     -39.835  23.059  26.027  1.00  0.00           C  
ATOM    426  C   LYS    93     -39.745  22.920  27.546  1.00  0.00           C  
ATOM    427  O   LYS    93     -39.248  23.824  28.225  1.00  0.00           O  
ATOM    428  CB  LYS    93     -41.032  23.882  25.482  1.00  0.00           C  
ATOM    429  CG  LYS    93     -40.810  24.417  24.066  1.00  0.00           C  
ATOM    430  CD  LYS    93     -41.992  25.223  23.523  1.00  0.00           C  
ATOM    431  CE  LYS    93     -41.772  25.754  22.105  1.00  0.00           C  
ATOM    432  NZ  LYS    93     -42.972  26.491  21.649  1.00  0.00           N  
ATOM    433  N   ASN    94     -40.163  21.760  28.062  1.00  0.00           N  
ATOM    434  CA  ASN    94     -40.157  21.498  29.500  1.00  0.00           C  
ATOM    435  C   ASN    94     -39.086  20.546  29.951  1.00  0.00           C  
ATOM    436  O   ASN    94     -39.154  20.059  31.087  1.00  0.00           O  
ATOM    437  CB  ASN    94     -41.558  21.141  30.039  1.00  0.00           C  
ATOM    438  CG  ASN    94     -42.434  22.381  29.930  1.00  0.00           C  
ATOM    439  OD1 ASN    94     -41.945  23.508  29.985  1.00  0.00           O  
ATOM    440  ND2 ASN    94     -43.777  22.240  29.770  1.00  0.00           N  
ATOM    441  N   ILE    95     -38.074  20.297  29.073  1.00  0.00           N  
ATOM    442  CA  ILE    95     -36.894  19.500  29.421  1.00  0.00           C  
ATOM    443  C   ILE    95     -35.686  20.417  29.404  1.00  0.00           C  
ATOM    444  O   ILE    95     -35.491  21.147  28.432  1.00  0.00           O  
ATOM    445  CB  ILE    95     -36.665  18.277  28.518  1.00  0.00           C  
ATOM    446  CG1 ILE    95     -37.818  17.260  28.559  1.00  0.00           C  
ATOM    447  CG2 ILE    95     -35.406  17.472  28.883  1.00  0.00           C  
ATOM    448  CD1 ILE    95     -37.704  16.167  27.497  1.00  0.00           C  
ATOM    449  N   VAL    96     -34.898  20.406  30.491  1.00  0.00           N  
ATOM    450  CA  VAL    96     -33.696  21.228  30.627  1.00  0.00           C  
ATOM    451  C   VAL    96     -32.593  20.786  29.677  1.00  0.00           C  
ATOM    452  O   VAL    96     -32.288  19.583  29.569  1.00  0.00           O  
ATOM    453  CB  VAL    96     -33.210  21.243  32.063  1.00  0.00           C  
ATOM    454  CG1 VAL    96     -31.891  21.995  32.253  1.00  0.00           C  
ATOM    455  CG2 VAL    96     -34.191  21.905  33.032  1.00  0.00           C  
ATOM    456  N   ARG    97     -32.054  21.776  28.925  1.00  0.00           N  
ATOM    457  CA  ARG    97     -31.021  21.629  27.909  1.00  0.00           C  
ATOM    458  C   ARG    97     -29.671  21.164  28.453  1.00  0.00           C  
ATOM    459  O   ARG    97     -29.162  21.719  29.433  1.00  0.00           O  
ATOM    460  CB  ARG    97     -30.864  22.953  27.155  1.00  0.00           C  
ATOM    461  CG  ARG    97     -32.056  23.288  26.256  1.00  0.00           C  
ATOM    462  CD  ARG    97     -32.255  22.298  25.108  1.00  0.00           C  
ATOM    463  NE  ARG    97     -31.051  22.377  24.234  1.00  0.00           N  
ATOM    464  CZ  ARG    97     -30.851  21.441  23.261  1.00  0.00           C  
ATOM    465  NH1 ARG    97     -31.893  20.561  23.309  1.00  0.00           N  
ATOM    466  NH2 ARG    97     -29.687  21.750  22.619  1.00  0.00           N  
ATOM    467  N   LEU    98     -29.077  20.164  27.774  1.00  0.00           N  
ATOM    468  CA  LEU    98     -27.751  19.602  28.064  1.00  0.00           C  
ATOM    469  C   LEU    98     -26.805  20.066  26.974  1.00  0.00           C  
ATOM    470  O   LEU    98     -26.986  19.700  25.809  1.00  0.00           O  
ATOM    471  CB  LEU    98     -27.775  18.052  28.195  1.00  0.00           C  
ATOM    472  CG  LEU    98     -28.706  17.547  29.299  1.00  0.00           C  
ATOM    473  CD1 LEU    98     -28.807  16.027  29.414  1.00  0.00           C  
ATOM    474  CD2 LEU    98     -28.327  17.985  30.713  1.00  0.00           C  
ATOM    475  N   ILE    99     -25.809  20.882  27.340  1.00  0.00           N  
ATOM    476  CA  ILE    99     -24.842  21.412  26.384  1.00  0.00           C  
ATOM    477  C   ILE    99     -23.898  20.363  25.834  1.00  0.00           C  
ATOM    478  O   ILE    99     -23.594  20.381  24.634  1.00  0.00           O  
ATOM    479  CB  ILE    99     -24.077  22.564  27.000  1.00  0.00           C  
ATOM    480  CG1 ILE    99     -24.946  23.806  27.264  1.00  0.00           C  
ATOM    481  CG2 ILE    99     -22.914  23.065  26.127  1.00  0.00           C  
ATOM    482  CD1 ILE    99     -24.252  24.864  28.120  1.00  0.00           C  
ATOM    483  N   GLY   100     -23.463  19.455  26.712  1.00  0.00           N  
ATOM    484  CA  GLY   100     -22.557  18.351  26.404  1.00  0.00           C  
ATOM    485  C   GLY   100     -21.886  17.817  27.654  1.00  0.00           C  
ATOM    486  O   GLY   100     -22.353  18.069  28.772  1.00  0.00           O  
ATOM    487  N   TYR   101     -20.804  17.040  27.473  1.00  0.00           N  
ATOM    488  CA  TYR   101     -20.024  16.481  28.584  1.00  0.00           C  
ATOM    489  C   TYR   101     -18.591  16.935  28.425  1.00  0.00           C  
ATOM    490  O   TYR   101     -18.077  17.011  27.303  1.00  0.00           O  
ATOM    491  CB  TYR   101     -20.178  14.942  28.768  1.00  0.00           C  
ATOM    492  CG  TYR   101     -21.596  14.675  29.140  1.00  0.00           C  
ATOM    493  CD1 TYR   101     -22.540  14.407  28.141  1.00  0.00           C  
ATOM    494  CD2 TYR   101     -22.020  14.678  30.487  1.00  0.00           C  
ATOM    495  CE1 TYR   101     -23.889  14.147  28.453  1.00  0.00           C  
ATOM    496  CE2 TYR   101     -23.388  14.416  30.823  1.00  0.00           C  
ATOM    497  CZ  TYR   101     -24.308  14.152  29.788  1.00  0.00           C  
ATOM    498  OH  TYR   101     -25.635  13.898  30.062  1.00  0.00           O  
ATOM    499  N   CYS   102     -17.969  17.290  29.549  1.00  0.00           N  
ATOM    500  CA  CYS   102     -16.590  17.774  29.625  1.00  0.00           C  
ATOM    501  C   CYS   102     -15.770  16.913  30.599  1.00  0.00           C  
ATOM    502  O   CYS   102     -16.306  16.407  31.592  1.00  0.00           O  
ATOM    503  CB  CYS   102     -16.590  19.246  30.035  1.00  0.00           C  
ATOM    504  SG  CYS   102     -14.976  19.904  30.511  1.00  0.00           S  
ATOM    505  N   ARG   103     -14.477  16.739  30.304  1.00  0.00           N  
ATOM    506  CA  ARG   103     -13.581  15.998  31.187  1.00  0.00           C  
ATOM    507  C   ARG   103     -12.447  16.920  31.683  1.00  0.00           C  
ATOM    508  O   ARG   103     -11.572  17.329  30.918  1.00  0.00           O  
ATOM    509  CB  ARG   103     -13.102  14.618  30.647  1.00  0.00           C  
ATOM    510  CG  ARG   103     -12.306  13.805  31.670  1.00  0.00           C  
ATOM    511  CD  ARG   103     -11.912  12.413  31.173  1.00  0.00           C  
ATOM    512  NE  ARG   103     -11.102  11.768  32.245  1.00  0.00           N  
ATOM    513  CZ  ARG   103     -10.658  10.487  32.087  1.00  0.00           C  
ATOM    514  NH1 ARG   103     -11.095  10.041  30.873  1.00  0.00           N  
ATOM    515  NH2 ARG   103      -9.951  10.151  33.205  1.00  0.00           N  
ATOM    516  N   HIS   104     -12.553  17.297  32.964  1.00  0.00           N  
ATOM    517  CA  HIS   104     -11.635  18.132  33.732  1.00  0.00           C  
ATOM    518  C   HIS   104     -10.888  17.145  34.640  1.00  0.00           C  
ATOM    519  O   HIS   104     -11.377  16.808  35.731  1.00  0.00           O  
ATOM    520  CB  HIS   104     -12.449  19.167  34.564  1.00  0.00           C  
ATOM    521  CG  HIS   104     -11.591  20.241  35.164  1.00  0.00           C  
ATOM    522  ND1 HIS   104     -12.088  21.362  35.797  1.00  0.00           N  
ATOM    523  CD2 HIS   104     -10.245  20.367  35.231  1.00  0.00           C  
ATOM    524  CE1 HIS   104     -11.120  22.116  36.221  1.00  0.00           C  
ATOM    525  NE2 HIS   104      -9.979  21.541  35.892  1.00  0.00           N  
ATOM    526  N   VAL   121      -9.763  16.632  34.128  1.00  0.00           N  
ATOM    527  CA  VAL   121      -8.902  15.659  34.794  1.00  0.00           C  
ATOM    528  C   VAL   121      -9.603  14.371  35.198  1.00  0.00           C  
ATOM    529  O   VAL   121     -10.252  13.727  34.366  1.00  0.00           O  
ATOM    530  CB  VAL   121      -8.256  16.293  36.045  1.00  0.00           C  
ATOM    531  CG1 VAL   121      -7.411  15.311  36.860  1.00  0.00           C  
ATOM    532  CG2 VAL   121      -7.317  17.457  35.723  1.00  0.00           C  
ATOM    533  N   ARG   122      -9.546  14.009  36.500  1.00  0.00           N  
ATOM    534  CA  ARG   122     -10.191  12.758  36.962  1.00  0.00           C  
ATOM    535  C   ARG   122     -11.722  12.736  37.042  1.00  0.00           C  
ATOM    536  O   ARG   122     -12.294  11.681  37.357  1.00  0.00           O  
ATOM    537  CB  ARG   122      -9.615  12.587  38.366  1.00  0.00           C  
ATOM    538  CG  ARG   122      -8.126  12.237  38.376  1.00  0.00           C  
ATOM    539  CD  ARG   122      -7.527  12.146  39.781  1.00  0.00           C  
ATOM    540  NE  ARG   122      -7.538  13.518  40.362  1.00  0.00           N  
ATOM    541  CZ  ARG   122      -7.016  13.737  41.605  1.00  0.00           C  
ATOM    542  NH1 ARG   122      -6.559  12.542  42.081  1.00  0.00           N  
ATOM    543  NH2 ARG   122      -7.155  15.065  41.886  1.00  0.00           N  
ATOM    544  N   GLU   123     -12.386  13.883  36.819  1.00  0.00           N  
ATOM    545  CA  GLU   123     -13.834  13.960  36.966  1.00  0.00           C  
ATOM    546  C   GLU   123     -14.620  14.177  35.695  1.00  0.00           C  
ATOM    547  O   GLU   123     -14.203  14.928  34.808  1.00  0.00           O  
ATOM    548  CB  GLU   123     -14.233  14.969  38.059  1.00  0.00           C  
ATOM    549  CG  GLU   123     -13.294  16.166  38.215  1.00  0.00           C  
ATOM    550  CD  GLU   123     -13.164  16.775  39.604  1.00  0.00           C  
ATOM    551  OE1 GLU   123     -12.389  17.751  39.743  1.00  0.00           O  
ATOM    552  OE2 GLU   123     -13.824  16.280  40.551  1.00  0.00           O  
ATOM    553  N   ARG   124     -15.782  13.512  35.622  1.00  0.00           N  
ATOM    554  CA  ARG   124     -16.709  13.627  34.498  1.00  0.00           C  
ATOM    555  C   ARG   124     -17.729  14.700  34.836  1.00  0.00           C  
ATOM    556  O   ARG   124     -18.424  14.594  35.848  1.00  0.00           O  
ATOM    557  CB  ARG   124     -17.406  12.290  34.207  1.00  0.00           C  
ATOM    558  CG  ARG   124     -16.454  11.202  33.706  1.00  0.00           C  
ATOM    559  CD  ARG   124     -17.162   9.908  33.301  1.00  0.00           C  
ATOM    560  NE  ARG   124     -16.116   8.947  32.851  1.00  0.00           N  
ATOM    561  CZ  ARG   124     -15.605   9.036  31.588  1.00  0.00           C  
ATOM    562  NH1 ARG   124     -16.223  10.080  30.962  1.00  0.00           N  
ATOM    563  NH2 ARG   124     -14.677   8.046  31.444  1.00  0.00           N  
ATOM    564  N   LEU   125     -17.790  15.755  34.012  1.00  0.00           N  
ATOM    565  CA  LEU   125     -18.703  16.875  34.246  1.00  0.00           C  
ATOM    566  C   LEU   125     -19.731  17.067  33.110  1.00  0.00           C  
ATOM    567  O   LEU   125     -19.352  17.011  31.937  1.00  0.00           O  
ATOM    568  CB  LEU   125     -17.958  18.196  34.696  1.00  0.00           C  
ATOM    569  CG  LEU   125     -17.566  18.202  36.175  1.00  0.00           C  
ATOM    570  CD1 LEU   125     -16.498  17.181  36.564  1.00  0.00           C  
ATOM    571  CD2 LEU   125     -16.996  19.524  36.687  1.00  0.00           C  
ATOM    572  N   ILE   126     -21.015  17.305  33.451  1.00  0.00           N  
ATOM    573  CA  ILE   126     -21.998  17.605  32.423  1.00  0.00           C  
ATOM    574  C   ILE   126     -22.515  19.036  32.512  1.00  0.00           C  
ATOM    575  O   ILE   126     -22.861  19.503  33.595  1.00  0.00           O  
ATOM    576  CB  ILE   126     -23.074  16.518  32.215  1.00  0.00           C  
ATOM    577  CG1 ILE   126     -22.498  15.162  31.775  1.00  0.00           C  
ATOM    578  CG2 ILE   126     -24.113  16.881  31.141  1.00  0.00           C  
ATOM    579  CD1 ILE   126     -23.524  14.029  31.793  1.00  0.00           C  
ATOM    580  N   CYS   127     -22.472  19.753  31.385  1.00  0.00           N  
ATOM    581  CA  CYS   127     -22.948  21.138  31.231  1.00  0.00           C  
ATOM    582  C   CYS   127     -24.445  21.184  30.910  1.00  0.00           C  
ATOM    583  O   CYS   127     -24.899  20.826  29.814  1.00  0.00           O  
ATOM    584  CB  CYS   127     -22.133  21.990  30.228  1.00  0.00           C  
ATOM    585  SG  CYS   127     -20.788  22.180  30.643  1.00  0.00           S  
ATOM    586  N   THR   128     -25.196  21.633  31.891  1.00  0.00           N  
ATOM    587  CA  THR   128     -26.638  21.723  31.837  1.00  0.00           C  
ATOM    588  C   THR   128     -27.066  23.194  31.880  1.00  0.00           C  
ATOM    589  O   THR   128     -26.276  24.093  32.210  1.00  0.00           O  
ATOM    590  CB  THR   128     -27.190  20.828  32.980  1.00  0.00           C  
ATOM    591  OG1 THR   128     -26.994  19.482  32.585  1.00  0.00           O  
ATOM    592  CG2 THR   128     -28.683  21.049  33.310  1.00  0.00           C  
ATOM    593  N   GLU   129     -28.323  23.414  31.493  1.00  0.00           N  
ATOM    594  CA  GLU   129     -29.028  24.674  31.529  1.00  0.00           C  
ATOM    595  C   GLU   129     -29.196  25.110  33.005  1.00  0.00           C  
ATOM    596  O   GLU   129     -29.620  24.311  33.855  1.00  0.00           O  
ATOM    597  CB  GLU   129     -30.406  24.471  30.867  1.00  0.00           C  
ATOM    598  CG  GLU   129     -31.069  25.757  30.414  1.00  0.00           C  
ATOM    599  CD  GLU   129     -32.526  25.648  30.028  1.00  0.00           C  
ATOM    600  OE1 GLU   129     -32.935  24.606  29.465  1.00  0.00           O  
ATOM    601  OE2 GLU   129     -33.248  26.649  30.227  1.00  0.00           O  
ATOM    602  N   TYR   130     -28.824  26.359  33.304  1.00  0.00           N  
ATOM    603  CA  TYR   130     -28.976  26.973  34.636  1.00  0.00           C  
ATOM    604  C   TYR   130     -30.395  27.576  34.653  1.00  0.00           C  
ATOM    605  O   TYR   130     -30.734  28.356  33.756  1.00  0.00           O  
ATOM    606  CB  TYR   130     -27.897  28.044  34.893  1.00  0.00           C  
ATOM    607  CG  TYR   130     -28.084  28.794  36.192  1.00  0.00           C  
ATOM    608  CD1 TYR   130     -27.285  28.523  37.304  1.00  0.00           C  
ATOM    609  CD2 TYR   130     -29.024  29.812  36.299  1.00  0.00           C  
ATOM    610  CE1 TYR   130     -27.457  29.212  38.502  1.00  0.00           C  
ATOM    611  CE2 TYR   130     -29.181  30.531  37.476  1.00  0.00           C  
ATOM    612  CZ  TYR   130     -28.415  30.210  38.583  1.00  0.00           C  
ATOM    613  OH  TYR   130     -28.622  30.929  39.729  1.00  0.00           O  
ATOM    614  N   VAL   131     -31.222  27.193  35.649  1.00  0.00           N  
ATOM    615  CA  VAL   131     -32.596  27.667  35.777  1.00  0.00           C  
ATOM    616  C   VAL   131     -32.705  28.550  37.012  1.00  0.00           C  
ATOM    617  O   VAL   131     -32.287  28.171  38.098  1.00  0.00           O  
ATOM    618  CB  VAL   131     -33.610  26.509  35.728  1.00  0.00           C  
ATOM    619  CG1 VAL   131     -34.978  26.974  36.177  1.00  0.00           C  
ATOM    620  CG2 VAL   131     -33.693  25.874  34.333  1.00  0.00           C  
ATOM    621  N   PRO   132     -33.201  29.768  36.808  1.00  0.00           N  
ATOM    622  CA  PRO   132     -33.276  30.885  37.741  1.00  0.00           C  
ATOM    623  C   PRO   132     -33.639  30.566  39.193  1.00  0.00           C  
ATOM    624  O   PRO   132     -32.888  30.943  40.110  1.00  0.00           O  
ATOM    625  CB  PRO   132     -34.131  32.009  37.139  1.00  0.00           C  
ATOM    626  CG  PRO   132     -34.029  32.104  35.615  1.00  0.00           C  
ATOM    627  CD  PRO   132     -34.048  30.744  34.914  1.00  0.00           C  
ATOM    628  N   ASN   133     -34.768  29.883  39.398  1.00  0.00           N  
ATOM    629  CA  ASN   133     -35.300  29.594  40.732  1.00  0.00           C  
ATOM    630  C   ASN   133     -34.970  28.242  41.300  1.00  0.00           C  
ATOM    631  O   ASN   133     -35.198  28.005  42.488  1.00  0.00           O  
ATOM    632  CB  ASN   133     -36.748  30.032  40.854  1.00  0.00           C  
ATOM    633  CG  ASN   133     -36.785  31.553  40.808  1.00  0.00           C  
ATOM    634  OD1 ASN   133     -35.836  32.222  41.215  1.00  0.00           O  
ATOM    635  ND2 ASN   133     -37.883  32.182  40.311  1.00  0.00           N  
ATOM    636  N   GLY   134     -34.292  27.438  40.485  1.00  0.00           N  
ATOM    637  CA  GLY   134     -33.727  26.150  40.866  1.00  0.00           C  
ATOM    638  C   GLY   134     -34.700  25.074  41.281  1.00  0.00           C  
ATOM    639  O   GLY   134     -35.886  25.142  40.921  1.00  0.00           O  
ATOM    640  N   THR   135     -34.211  24.061  42.059  1.00  0.00           N  
ATOM    641  CA  THR   135     -35.091  22.933  42.460  1.00  0.00           C  
ATOM    642  C   THR   135     -36.450  23.315  43.037  1.00  0.00           C  
ATOM    643  O   THR   135     -36.549  24.133  43.948  1.00  0.00           O  
ATOM    644  CB  THR   135     -34.226  22.143  43.435  1.00  0.00           C  
ATOM    645  OG1 THR   135     -34.938  21.011  43.912  1.00  0.00           O  
ATOM    646  CG2 THR   135     -33.846  23.043  44.623  1.00  0.00           C  
ATOM    647  N   LEU   136     -37.504  22.766  42.452  1.00  0.00           N  
ATOM    648  CA  LEU   136     -38.892  23.028  42.832  1.00  0.00           C  
ATOM    649  C   LEU   136     -39.261  22.689  44.271  1.00  0.00           C  
ATOM    650  O   LEU   136     -39.955  23.492  44.887  1.00  0.00           O  
ATOM    651  CB  LEU   136     -39.875  22.400  41.823  1.00  0.00           C  
ATOM    652  CG  LEU   136     -41.376  22.646  42.028  1.00  0.00           C  
ATOM    653  CD1 LEU   136     -41.709  24.100  41.919  1.00  0.00           C  
ATOM    654  CD2 LEU   136     -42.190  21.860  41.041  1.00  0.00           C  
ATOM    655  N   ASP   137     -38.852  21.528  44.808  1.00  0.00           N  
ATOM    656  CA  ASP   137     -39.172  21.159  46.206  1.00  0.00           C  
ATOM    657  C   ASP   137     -38.602  22.202  47.169  1.00  0.00           C  
ATOM    658  O   ASP   137     -39.323  22.637  48.071  1.00  0.00           O  
ATOM    659  CB  ASP   137     -38.601  19.780  46.554  1.00  0.00           C  
ATOM    660  CG  ASP   137     -37.067  19.698  46.558  1.00  0.00           C  
ATOM    661  OD1 ASP   137     -36.494  19.187  47.559  1.00  0.00           O  
ATOM    662  OD2 ASP   137     -36.441  20.170  45.578  1.00  0.00           O  
ATOM    663  N   GLY   138     -37.321  22.640  46.948  1.00  0.00           N  
ATOM    664  CA  GLY   138     -36.689  23.659  47.778  1.00  0.00           C  
ATOM    665  C   GLY   138     -37.557  24.937  47.742  1.00  0.00           C  
ATOM    666  O   GLY   138     -37.942  25.467  48.782  1.00  0.00           O  
ATOM    667  N   HIS   139     -37.904  25.376  46.546  1.00  0.00           N  
ATOM    668  CA  HIS   139     -38.752  26.529  46.346  1.00  0.00           C  
ATOM    669  C   HIS   139     -40.094  26.372  47.082  1.00  0.00           C  
ATOM    670  O   HIS   139     -40.520  27.307  47.770  1.00  0.00           O  
ATOM    671  CB  HIS   139     -38.970  26.786  44.841  1.00  0.00           C  
ATOM    672  CG  HIS   139     -39.825  27.988  44.570  1.00  0.00           C  
ATOM    673  ND1 HIS   139     -41.193  27.938  44.394  1.00  0.00           N  
ATOM    674  CD2 HIS   139     -39.502  29.296  44.444  1.00  0.00           C  
ATOM    675  CE1 HIS   139     -41.671  29.126  44.179  1.00  0.00           C  
ATOM    676  NE2 HIS   139     -40.667  29.981  44.201  1.00  0.00           N  
ATOM    677  N   ILE   140     -40.748  25.191  46.957  1.00  0.00           N  
ATOM    678  CA  ILE   140     -42.045  24.978  47.599  1.00  0.00           C  
ATOM    679  C   ILE   140     -41.961  25.008  49.091  1.00  0.00           C  
ATOM    680  O   ILE   140     -42.867  25.557  49.721  1.00  0.00           O  
ATOM    681  CB  ILE   140     -42.761  23.729  47.123  1.00  0.00           C  
ATOM    682  CG1 ILE   140     -43.223  23.808  45.658  1.00  0.00           C  
ATOM    683  CG2 ILE   140     -44.031  23.405  47.929  1.00  0.00           C  
ATOM    684  CD1 ILE   140     -43.699  22.469  45.097  1.00  0.00           C  
ATOM    685  N   THR   141     -40.860  24.473  49.664  1.00  0.00           N  
ATOM    686  CA  THR   141     -40.655  24.489  51.113  1.00  0.00           C  
ATOM    687  C   THR   141     -40.544  25.901  51.629  1.00  0.00           C  
ATOM    688  O   THR   141     -41.140  26.211  52.646  1.00  0.00           O  
ATOM    689  CB  THR   141     -39.488  23.609  51.544  1.00  0.00           C  
ATOM    690  OG1 THR   141     -39.434  23.530  52.961  1.00  0.00           O  
ATOM    691  CG2 THR   141     -38.175  24.211  51.017  1.00  0.00           C  
ATOM    692  N   ASP   142     -39.957  25.996  52.848  1.00  0.00           N  
ATOM    693  CA  ASP   142     -39.681  27.274  53.505  1.00  0.00           C  
ATOM    694  C   ASP   142     -40.864  28.136  53.941  1.00  0.00           C  
ATOM    695  O   ASP   142     -42.030  27.731  53.906  1.00  0.00           O  
ATOM    696  CB  ASP   142     -38.862  28.266  52.674  1.00  0.00           C  
ATOM    697  CG  ASP   142     -38.259  29.291  53.624  1.00  0.00           C  
ATOM    698  OD1 ASP   142     -38.543  29.201  54.849  1.00  0.00           O  
ATOM    699  OD2 ASP   142     -37.507  30.177  53.139  1.00  0.00           O  
ATOM    700  N   LYS   143     -40.542  29.356  54.361  1.00  0.00           N  
ATOM    701  CA  LYS   143     -41.505  30.322  54.890  1.00  0.00           C  
ATOM    702  C   LYS   143     -42.798  30.570  54.141  1.00  0.00           C  
ATOM    703  O   LYS   143     -43.871  30.708  54.735  1.00  0.00           O  
ATOM    704  CB  LYS   143     -41.090  31.788  55.048  1.00  0.00           C  
ATOM    705  CG  LYS   143     -42.189  32.673  55.641  1.00  0.00           C  
ATOM    706  CD  LYS   143     -41.752  34.121  55.870  1.00  0.00           C  
ATOM    707  CE  LYS   143     -42.860  35.013  56.434  1.00  0.00           C  
ATOM    708  NZ  LYS   143     -42.352  36.389  56.628  1.00  0.00           N  
ATOM    709  N   PHE   144     -42.726  30.633  52.818  1.00  0.00           N  
ATOM    710  CA  PHE   144     -43.915  30.917  52.029  1.00  0.00           C  
ATOM    711  C   PHE   144     -44.511  29.723  51.302  1.00  0.00           C  
ATOM    712  O   PHE   144     -45.111  29.854  50.231  1.00  0.00           O  
ATOM    713  CB  PHE   144     -43.864  31.882  50.837  1.00  0.00           C  
ATOM    714  CG  PHE   144     -43.517  33.231  51.367  1.00  0.00           C  
ATOM    715  CD1 PHE   144     -42.215  33.767  51.256  1.00  0.00           C  
ATOM    716  CD2 PHE   144     -44.503  34.010  52.000  1.00  0.00           C  
ATOM    717  CE1 PHE   144     -41.893  35.059  51.762  1.00  0.00           C  
ATOM    718  CE2 PHE   144     -44.208  35.308  52.516  1.00  0.00           C  
ATOM    719  CZ  PHE   144     -42.895  35.833  52.397  1.00  0.00           C  
ATOM    720  N   HIS   145     -44.358  28.532  51.871  1.00  0.00           N  
ATOM    721  CA  HIS   145     -44.909  27.349  51.229  1.00  0.00           C  
ATOM    722  C   HIS   145     -46.437  27.412  51.113  1.00  0.00           C  
ATOM    723  O   HIS   145     -47.047  26.716  50.297  1.00  0.00           O  
ATOM    724  CB  HIS   145     -44.753  25.968  51.876  1.00  0.00           C  
ATOM    725  CG  HIS   145     -45.544  25.821  53.142  1.00  0.00           C  
ATOM    726  ND1 HIS   145     -45.123  26.283  54.373  1.00  0.00           N  
ATOM    727  CD2 HIS   145     -46.752  25.256  53.373  1.00  0.00           C  
ATOM    728  CE1 HIS   145     -46.007  26.023  55.287  1.00  0.00           C  
ATOM    729  NE2 HIS   145     -47.016  25.395  54.714  1.00  0.00           N  
ATOM    730  N   GLY   146     -47.079  28.248  51.928  1.00  0.00           N  
ATOM    731  CA  GLY   146     -48.536  28.373  51.862  1.00  0.00           C  
ATOM    732  C   GLY   146     -48.979  29.542  50.975  1.00  0.00           C  
ATOM    733  O   GLY   146     -50.163  29.878  50.891  1.00  0.00           O  
ATOM    734  N   GLY   147     -48.080  30.173  50.336  1.00  0.00           N  
ATOM    735  CA  GLY   147     -48.242  31.257  49.382  1.00  0.00           C  
ATOM    736  C   GLY   147     -48.386  30.710  47.951  1.00  0.00           C  
ATOM    737  O   GLY   147     -48.144  31.471  47.007  1.00  0.00           O  
ATOM    738  N   LEU   148     -48.759  29.401  47.783  1.00  0.00           N  
ATOM    739  CA  LEU   148     -48.845  28.718  46.471  1.00  0.00           C  
ATOM    740  C   LEU   148     -50.226  28.098  46.181  1.00  0.00           C  
ATOM    741  O   LEU   148     -50.531  27.042  46.751  1.00  0.00           O  
ATOM    742  CB  LEU   148     -47.710  27.674  46.257  1.00  0.00           C  
ATOM    743  CG  LEU   148     -46.306  28.279  46.317  1.00  0.00           C  
ATOM    744  CD1 LEU   148     -45.163  27.266  46.245  1.00  0.00           C  
ATOM    745  CD2 LEU   148     -45.978  29.263  45.195  1.00  0.00           C  
ATOM    746  N   ASP   149     -51.038  28.662  45.242  1.00  0.00           N  
ATOM    747  CA  ASP   149     -52.373  28.091  45.009  1.00  0.00           C  
ATOM    748  C   ASP   149     -52.347  26.776  44.261  1.00  0.00           C  
ATOM    749  O   ASP   149     -51.422  26.502  43.534  1.00  0.00           O  
ATOM    750  CB  ASP   149     -53.114  29.194  44.241  1.00  0.00           C  
ATOM    751  CG  ASP   149     -53.424  30.320  45.217  1.00  0.00           C  
ATOM    752  OD1 ASP   149     -53.244  30.104  46.445  1.00  0.00           O  
ATOM    753  OD2 ASP   149     -53.845  31.411  44.748  1.00  0.00           O  
ATOM    754  N   TRP   150     -53.368  25.964  44.447  1.00  0.00           N  
ATOM    755  CA  TRP   150     -53.503  24.685  43.762  1.00  0.00           C  
ATOM    756  C   TRP   150     -53.641  24.855  42.240  1.00  0.00           C  
ATOM    757  O   TRP   150     -53.327  23.937  41.490  1.00  0.00           O  
ATOM    758  CB  TRP   150     -54.693  23.940  44.340  1.00  0.00           C  
ATOM    759  CG  TRP   150     -56.018  24.627  44.111  1.00  0.00           C  
ATOM    760  CD1 TRP   150     -56.687  25.507  44.912  1.00  0.00           C  
ATOM    761  CD2 TRP   150     -56.875  24.491  42.968  1.00  0.00           C  
ATOM    762  NE1 TRP   150     -57.833  25.925  44.410  1.00  0.00           N  
ATOM    763  CE2 TRP   150     -58.004  25.322  43.191  1.00  0.00           C  
ATOM    764  CE3 TRP   150     -56.800  23.749  41.771  1.00  0.00           C  
ATOM    765  CZ2 TRP   150     -59.066  25.433  42.252  1.00  0.00           C  
ATOM    766  CZ3 TRP   150     -57.862  23.855  40.823  1.00  0.00           C  
ATOM    767  CH2 TRP   150     -58.976  24.694  41.079  1.00  0.00           C  
ATOM    768  N   ASP   151     -54.107  26.042  41.798  1.00  0.00           N  
ATOM    769  CA  ASP   151     -54.219  26.442  40.410  1.00  0.00           C  
ATOM    770  C   ASP   151     -52.819  26.427  39.861  1.00  0.00           C  
ATOM    771  O   ASP   151     -52.593  25.816  38.809  1.00  0.00           O  
ATOM    772  CB  ASP   151     -54.775  27.852  40.322  1.00  0.00           C  
ATOM    773  CG  ASP   151     -54.943  28.200  38.850  1.00  0.00           C  
ATOM    774  OD1 ASP   151     -55.729  27.497  38.161  1.00  0.00           O  
ATOM    775  OD2 ASP   151     -54.286  29.175  38.394  1.00  0.00           O  
ATOM    776  N   GLN   152     -51.862  27.056  40.604  1.00  0.00           N  
ATOM    777  CA  GLN   152     -50.452  27.146  40.231  1.00  0.00           C  
ATOM    778  C   GLN   152     -49.831  25.753  40.108  1.00  0.00           C  
ATOM    779  O   GLN   152     -49.145  25.495  39.114  1.00  0.00           O  
ATOM    780  CB  GLN   152     -49.704  28.032  41.227  1.00  0.00           C  
ATOM    781  CG  GLN   152     -50.068  29.514  41.118  1.00  0.00           C  
ATOM    782  CD  GLN   152     -49.348  30.258  42.233  1.00  0.00           C  
ATOM    783  OE1 GLN   152     -48.694  29.652  43.081  1.00  0.00           O  
ATOM    784  NE2 GLN   152     -49.428  31.615  42.294  1.00  0.00           N  
ATOM    785  N   ARG   153     -50.127  24.837  41.055  1.00  0.00           N  
ATOM    786  CA  ARG   153     -49.622  23.456  41.043  1.00  0.00           C  
ATOM    787  C   ARG   153     -50.126  22.667  39.858  1.00  0.00           C  
ATOM    788  O   ARG   153     -49.404  21.800  39.351  1.00  0.00           O  
ATOM    789  CB  ARG   153     -49.967  22.703  42.340  1.00  0.00           C  
ATOM    790  CG  ARG   153     -49.197  23.208  43.562  1.00  0.00           C  
ATOM    791  CD  ARG   153     -49.304  22.285  44.777  1.00  0.00           C  
ATOM    792  NE  ARG   153     -50.728  22.282  45.214  1.00  0.00           N  
ATOM    793  CZ  ARG   153     -51.179  23.238  46.078  1.00  0.00           C  
ATOM    794  NH1 ARG   153     -50.129  24.059  46.375  1.00  0.00           N  
ATOM    795  NH2 ARG   153     -52.504  23.001  46.306  1.00  0.00           N  
ATOM    796  N   TYR   154     -51.364  22.952  39.412  1.00  0.00           N  
ATOM    797  CA  TYR   154     -51.950  22.276  38.255  1.00  0.00           C  
ATOM    798  C   TYR   154     -51.186  22.592  36.965  1.00  0.00           C  
ATOM    799  O   TYR   154     -50.932  21.681  36.173  1.00  0.00           O  
ATOM    800  CB  TYR   154     -53.444  22.588  38.115  1.00  0.00           C  
ATOM    801  CG  TYR   154     -53.937  21.882  36.899  1.00  0.00           C  
ATOM    802  CD1 TYR   154     -54.201  20.507  36.951  1.00  0.00           C  
ATOM    803  CD2 TYR   154     -54.154  22.566  35.683  1.00  0.00           C  
ATOM    804  CE1 TYR   154     -54.671  19.804  35.824  1.00  0.00           C  
ATOM    805  CE2 TYR   154     -54.632  21.867  34.528  1.00  0.00           C  
ATOM    806  CZ  TYR   154     -54.885  20.484  34.620  1.00  0.00           C  
ATOM    807  OH  TYR   154     -55.341  19.769  33.533  1.00  0.00           O  
ATOM    808  N   GLN   155     -50.767  23.867  36.780  1.00  0.00           N  
ATOM    809  CA  GLN   155     -49.957  24.290  35.618  1.00  0.00           C  
ATOM    810  C   GLN   155     -48.646  23.487  35.609  1.00  0.00           C  
ATOM    811  O   GLN   155     -48.289  22.902  34.604  1.00  0.00           O  
ATOM    812  CB  GLN   155     -49.698  25.825  35.578  1.00  0.00           C  
ATOM    813  CG  GLN   155     -50.946  26.646  35.247  1.00  0.00           C  
ATOM    814  CD  GLN   155     -50.587  28.119  35.375  1.00  0.00           C  
ATOM    815  OE1 GLN   155     -49.477  28.469  35.773  1.00  0.00           O  
ATOM    816  NE2 GLN   155     -51.509  29.064  35.045  1.00  0.00           N  
ATOM    817  N   VAL   156     -47.974  23.426  36.739  1.00  0.00           N  
ATOM    818  CA  VAL   156     -46.740  22.660  36.888  1.00  0.00           C  
ATOM    819  C   VAL   156     -46.970  21.172  36.535  1.00  0.00           C  
ATOM    820  O   VAL   156     -46.322  20.647  35.620  1.00  0.00           O  
ATOM    821  CB  VAL   156     -46.099  22.906  38.279  1.00  0.00           C  
ATOM    822  CG1 VAL   156     -45.040  21.857  38.587  1.00  0.00           C  
ATOM    823  CG2 VAL   156     -45.506  24.313  38.341  1.00  0.00           C  
ATOM    824  N   LEU   157     -47.946  20.536  37.203  1.00  0.00           N  
ATOM    825  CA  LEU   157     -48.371  19.160  36.929  1.00  0.00           C  
ATOM    826  C   LEU   157     -48.562  18.949  35.407  1.00  0.00           C  
ATOM    827  O   LEU   157     -47.986  18.001  34.872  1.00  0.00           O  
ATOM    828  CB  LEU   157     -49.675  18.873  37.661  1.00  0.00           C  
ATOM    829  CG  LEU   157     -49.511  18.761  39.178  1.00  0.00           C  
ATOM    830  CD1 LEU   157     -50.818  18.657  39.963  1.00  0.00           C  
ATOM    831  CD2 LEU   157     -48.715  17.546  39.654  1.00  0.00           C  
ATOM    832  N   LYS   158     -49.318  19.860  34.716  1.00  0.00           N  
ATOM    833  CA  LYS   158     -49.585  19.813  33.266  1.00  0.00           C  
ATOM    834  C   LYS   158     -48.289  19.808  32.447  1.00  0.00           C  
ATOM    835  O   LYS   158     -48.130  18.953  31.591  1.00  0.00           O  
ATOM    836  CB  LYS   158     -50.480  20.989  32.825  1.00  0.00           C  
ATOM    837  CG  LYS   158     -50.824  20.968  31.334  1.00  0.00           C  
ATOM    838  CD  LYS   158     -51.769  22.094  30.908  1.00  0.00           C  
ATOM    839  CE  LYS   158     -52.075  22.102  29.409  1.00  0.00           C  
ATOM    840  NZ  LYS   158     -52.973  23.232  29.082  1.00  0.00           N  
ATOM    841  N   GLY   159     -47.361  20.763  32.734  1.00  0.00           N  
ATOM    842  CA  GLY   159     -46.044  20.948  32.104  1.00  0.00           C  
ATOM    843  C   GLY   159     -45.132  19.722  32.246  1.00  0.00           C  
ATOM    844  O   GLY   159     -44.476  19.318  31.277  1.00  0.00           O  
ATOM    845  N   ILE   160     -45.090  19.147  33.463  1.00  0.00           N  
ATOM    846  CA  ILE   160     -44.288  17.990  33.774  1.00  0.00           C  
ATOM    847  C   ILE   160     -44.832  16.807  32.997  1.00  0.00           C  
ATOM    848  O   ILE   160     -44.059  16.118  32.321  1.00  0.00           O  
ATOM    849  CB  ILE   160     -44.316  17.772  35.307  1.00  0.00           C  
ATOM    850  CG1 ILE   160     -43.606  18.884  36.098  1.00  0.00           C  
ATOM    851  CG2 ILE   160     -43.638  16.465  35.753  1.00  0.00           C  
ATOM    852  CD1 ILE   160     -43.859  18.818  37.603  1.00  0.00           C  
ATOM    853  N   CYS   161     -46.180  16.624  33.018  1.00  0.00           N  
ATOM    854  CA  CYS   161     -46.859  15.532  32.296  1.00  0.00           C  
ATOM    855  C   CYS   161     -46.623  15.606  30.813  1.00  0.00           C  
ATOM    856  O   CYS   161     -46.549  14.566  30.181  1.00  0.00           O  
ATOM    857  CB  CYS   161     -48.354  15.529  32.579  1.00  0.00           C  
ATOM    858  SG  CYS   161     -49.019  14.427  31.979  1.00  0.00           S  
ATOM    859  N   HIS   162     -46.520  16.826  30.257  1.00  0.00           N  
ATOM    860  CA  HIS   162     -46.260  17.117  28.852  1.00  0.00           C  
ATOM    861  C   HIS   162     -44.834  16.686  28.490  1.00  0.00           C  
ATOM    862  O   HIS   162     -44.635  16.098  27.427  1.00  0.00           O  
ATOM    863  CB  HIS   162     -46.434  18.607  28.594  1.00  0.00           C  
ATOM    864  CG  HIS   162     -46.215  18.983  27.158  1.00  0.00           C  
ATOM    865  ND1 HIS   162     -47.071  18.638  26.132  1.00  0.00           N  
ATOM    866  CD2 HIS   162     -45.222  19.688  26.568  1.00  0.00           C  
ATOM    867  CE1 HIS   162     -46.635  19.099  24.999  1.00  0.00           C  
ATOM    868  NE2 HIS   162     -45.507  19.745  25.225  1.00  0.00           N  
ATOM    869  N   GLY   163     -43.850  16.948  29.381  1.00  0.00           N  
ATOM    870  CA  GLY   163     -42.459  16.547  29.158  1.00  0.00           C  
ATOM    871  C   GLY   163     -42.330  15.037  29.189  1.00  0.00           C  
ATOM    872  O   GLY   163     -41.477  14.501  28.519  1.00  0.00           O  
ATOM    873  N   LEU   164     -43.164  14.356  29.986  1.00  0.00           N  
ATOM    874  CA  LEU   164     -43.145  12.902  30.129  1.00  0.00           C  
ATOM    875  C   LEU   164     -44.008  12.235  29.073  1.00  0.00           C  
ATOM    876  O   LEU   164     -43.681  11.137  28.643  1.00  0.00           O  
ATOM    877  CB  LEU   164     -43.531  12.471  31.556  1.00  0.00           C  
ATOM    878  CG  LEU   164     -42.661  12.990  32.735  1.00  0.00           C  
ATOM    879  CD1 LEU   164     -43.392  12.821  34.069  1.00  0.00           C  
ATOM    880  CD2 LEU   164     -41.289  12.293  32.795  1.00  0.00           C  
ATOM    881  N   HIS   165     -45.064  12.908  28.602  1.00  0.00           N  
ATOM    882  CA  HIS   165     -45.892  12.414  27.500  1.00  0.00           C  
ATOM    883  C   HIS   165     -44.989  12.289  26.288  1.00  0.00           C  
ATOM    884  O   HIS   165     -45.029  11.263  25.631  1.00  0.00           O  
ATOM    885  CB  HIS   165     -47.042  13.371  27.198  1.00  0.00           C  
ATOM    886  CG  HIS   165     -48.024  12.814  26.210  1.00  0.00           C  
ATOM    887  ND1 HIS   165     -49.001  13.563  25.587  1.00  0.00           N  
ATOM    888  CD2 HIS   165     -48.181  11.559  25.728  1.00  0.00           C  
ATOM    889  CE1 HIS   165     -49.702  12.824  24.782  1.00  0.00           C  
ATOM    890  NE2 HIS   165     -49.231  11.593  24.842  1.00  0.00           N  
ATOM    891  N   TYR   166     -44.125  13.314  26.057  1.00  0.00           N  
ATOM    892  CA  TYR   166     -43.080  13.418  25.040  1.00  0.00           C  
ATOM    893  C   TYR   166     -42.115  12.215  25.130  1.00  0.00           C  
ATOM    894  O   TYR   166     -41.919  11.517  24.123  1.00  0.00           O  
ATOM    895  CB  TYR   166     -42.325  14.740  25.231  1.00  0.00           C  
ATOM    896  CG  TYR   166     -41.105  14.893  24.358  1.00  0.00           C  
ATOM    897  CD1 TYR   166     -41.209  15.391  23.066  1.00  0.00           C  
ATOM    898  CD2 TYR   166     -39.837  14.571  24.833  1.00  0.00           C  
ATOM    899  CE1 TYR   166     -40.086  15.540  22.252  1.00  0.00           C  
ATOM    900  CE2 TYR   166     -38.708  14.678  24.013  1.00  0.00           C  
ATOM    901  CZ  TYR   166     -38.839  15.177  22.726  1.00  0.00           C  
ATOM    902  OH  TYR   166     -37.746  15.335  21.908  1.00  0.00           O  
ATOM    903  N   LEU   167     -41.533  11.961  26.335  1.00  0.00           N  
ATOM    904  CA  LEU   167     -40.616  10.828  26.575  1.00  0.00           C  
ATOM    905  C   LEU   167     -41.271   9.463  26.288  1.00  0.00           C  
ATOM    906  O   LEU   167     -40.655   8.591  25.665  1.00  0.00           O  
ATOM    907  CB  LEU   167     -40.018  10.853  27.987  1.00  0.00           C  
ATOM    908  CG  LEU   167     -39.126  12.070  28.354  1.00  0.00           C  
ATOM    909  CD1 LEU   167     -38.780  12.071  29.836  1.00  0.00           C  
ATOM    910  CD2 LEU   167     -37.855  12.121  27.514  1.00  0.00           C  
ATOM    911  N   HIS   168     -42.547   9.332  26.681  1.00  0.00           N  
ATOM    912  CA  HIS   168     -43.379   8.150  26.469  1.00  0.00           C  
ATOM    913  C   HIS   168     -43.540   7.830  24.961  1.00  0.00           C  
ATOM    914  O   HIS   168     -43.433   6.657  24.587  1.00  0.00           O  
ATOM    915  CB  HIS   168     -44.739   8.361  27.151  1.00  0.00           C  
ATOM    916  CG  HIS   168     -45.603   7.135  27.126  1.00  0.00           C  
ATOM    917  ND1 HIS   168     -46.511   6.851  26.126  1.00  0.00           N  
ATOM    918  CD2 HIS   168     -45.699   6.100  27.994  1.00  0.00           C  
ATOM    919  CE1 HIS   168     -47.114   5.726  26.362  1.00  0.00           C  
ATOM    920  NE2 HIS   168     -46.646   5.239  27.494  1.00  0.00           N  
ATOM    921  N   ASP   169     -44.461   8.524  24.301  1.00  0.00           N  
ATOM    922  CA  ASP   169     -44.657   8.332  22.875  1.00  0.00           C  
ATOM    923  C   ASP   169     -44.154   9.637  22.262  1.00  0.00           C  
ATOM    924  O   ASP   169     -44.361  10.723  22.810  1.00  0.00           O  
ATOM    925  CB  ASP   169     -46.083   8.139  22.351  1.00  0.00           C  
ATOM    926  CG  ASP   169     -46.594   6.800  22.862  1.00  0.00           C  
ATOM    927  OD1 ASP   169     -45.761   6.003  23.369  1.00  0.00           O  
ATOM    928  OD2 ASP   169     -47.826   6.555  22.751  1.00  0.00           O  
ATOM    929  N   GLU   170     -43.485   9.558  21.116  1.00  0.00           N  
ATOM    930  CA  GLU   170     -43.223   8.310  20.415  1.00  0.00           C  
ATOM    931  C   GLU   170     -41.902   7.573  20.717  1.00  0.00           C  
ATOM    932  O   GLU   170     -41.648   6.494  20.174  1.00  0.00           O  
ATOM    933  CB  GLU   170     -43.150   8.372  18.886  1.00  0.00           C  
ATOM    934  CG  GLU   170     -44.486   8.716  18.225  1.00  0.00           C  
ATOM    935  CD  GLU   170     -44.261   8.793  16.722  1.00  0.00           C  
ATOM    936  OE1 GLU   170     -43.093   8.603  16.288  1.00  0.00           O  
ATOM    937  OE2 GLU   170     -45.254   9.043  15.987  1.00  0.00           O  
ATOM    938  N   ILE   171     -41.043   8.119  21.570  1.00  0.00           N  
ATOM    939  CA  ILE   171     -39.747   7.497  21.780  1.00  0.00           C  
ATOM    940  C   ILE   171     -39.568   6.274  22.658  1.00  0.00           C  
ATOM    941  O   ILE   171     -38.737   5.405  22.380  1.00  0.00           O  
ATOM    942  CB  ILE   171     -38.481   8.090  22.436  1.00  0.00           C  
ATOM    943  CG1 ILE   171     -37.853   9.239  21.629  1.00  0.00           C  
ATOM    944  CG2 ILE   171     -37.350   7.065  22.623  1.00  0.00           C  
ATOM    945  CD1 ILE   171     -36.760   9.990  22.388  1.00  0.00           C  
ATOM    946  N   ARG   172     -40.333   6.172  23.730  1.00  0.00           N  
ATOM    947  CA  ARG   172     -40.155   5.045  24.613  1.00  0.00           C  
ATOM    948  C   ARG   172     -38.980   5.255  25.565  1.00  0.00           C  
ATOM    949  O   ARG   172     -38.404   4.303  26.097  1.00  0.00           O  
ATOM    950  CB  ARG   172     -39.792   3.654  24.085  1.00  0.00           C  
ATOM    951  CG  ARG   172     -40.873   3.038  23.195  1.00  0.00           C  
ATOM    952  CD  ARG   172     -40.644   1.557  22.889  1.00  0.00           C  
ATOM    953  NE  ARG   172     -39.383   1.452  22.102  1.00  0.00           N  
ATOM    954  CZ  ARG   172     -39.397   1.680  20.756  1.00  0.00           C  
ATOM    955  NH1 ARG   172     -40.680   1.981  20.399  1.00  0.00           N  
ATOM    956  NH2 ARG   172     -38.123   1.519  20.293  1.00  0.00           N  
ATOM    957  N   VAL   173     -38.692   6.499  25.851  1.00  0.00           N  
ATOM    958  CA  VAL   173     -37.548   6.858  26.671  1.00  0.00           C  
ATOM    959  C   VAL   173     -37.966   6.998  28.091  1.00  0.00           C  
ATOM    960  O   VAL   173     -39.074   7.477  28.368  1.00  0.00           O  
ATOM    961  CB  VAL   173     -36.895   8.148  26.175  1.00  0.00           C  
ATOM    962  CG1 VAL   173     -35.744   8.629  27.061  1.00  0.00           C  
ATOM    963  CG2 VAL   173     -36.297   8.029  24.772  1.00  0.00           C  
ATOM    964  N   ILE   174     -37.067   6.573  29.001  1.00  0.00           N  
ATOM    965  CA  ILE   174     -37.276   6.588  30.450  1.00  0.00           C  
ATOM    966  C   ILE   174     -36.316   7.536  31.213  1.00  0.00           C  
ATOM    967  O   ILE   174     -35.080   7.412  31.110  1.00  0.00           O  
ATOM    968  CB  ILE   174     -37.373   5.139  31.050  1.00  0.00           C  
ATOM    969  CG1 ILE   174     -38.497   4.292  30.429  1.00  0.00           C  
ATOM    970  CG2 ILE   174     -37.644   5.119  32.564  1.00  0.00           C  
ATOM    971  CD1 ILE   174     -39.893   4.869  30.659  1.00  0.00           C  
ATOM    972  N   HIS   175     -36.915   8.464  32.002  1.00  0.00           N  
ATOM    973  CA  HIS   175     -36.214   9.418  32.853  1.00  0.00           C  
ATOM    974  C   HIS   175     -35.635   8.652  34.057  1.00  0.00           C  
ATOM    975  O   HIS   175     -34.412   8.516  34.176  1.00  0.00           O  
ATOM    976  CB  HIS   175     -37.166  10.542  33.281  1.00  0.00           C  
ATOM    977  CG  HIS   175     -36.473  11.717  33.902  1.00  0.00           C  
ATOM    978  ND1 HIS   175     -36.079  11.710  35.229  1.00  0.00           N  
ATOM    979  CD2 HIS   175     -36.131  12.904  33.357  1.00  0.00           C  
ATOM    980  CE1 HIS   175     -35.501  12.881  35.435  1.00  0.00           C  
ATOM    981  NE2 HIS   175     -35.505  13.627  34.339  1.00  0.00           N  
ATOM    982  N   ARG   176     -36.515   8.109  34.897  1.00  0.00           N  
ATOM    983  CA  ARG   176     -36.120   7.298  36.048  1.00  0.00           C  
ATOM    984  C   ARG   176     -35.905   8.011  37.374  1.00  0.00           C  
ATOM    985  O   ARG   176     -35.747   7.358  38.415  1.00  0.00           O  
ATOM    986  CB  ARG   176     -34.835   6.544  35.696  1.00  0.00           C  
ATOM    987  CG  ARG   176     -35.026   5.490  34.603  1.00  0.00           C  
ATOM    988  CD  ARG   176     -33.738   4.750  34.234  1.00  0.00           C  
ATOM    989  NE  ARG   176     -34.071   3.787  33.148  1.00  0.00           N  
ATOM    990  CZ  ARG   176     -33.077   3.081  32.533  1.00  0.00           C  
ATOM    991  NH1 ARG   176     -31.893   3.449  33.102  1.00  0.00           N  
ATOM    992  NH2 ARG   176     -33.656   2.283  31.589  1.00  0.00           N  
ATOM    993  N   ASP   177     -35.871   9.344  37.364  1.00  0.00           N  
ATOM    994  CA  ASP   177     -35.650  10.085  38.602  1.00  0.00           C  
ATOM    995  C   ASP   177     -36.481  11.344  38.591  1.00  0.00           C  
ATOM    996  O   ASP   177     -35.944  12.445  38.573  1.00  0.00           O  
ATOM    997  CB  ASP   177     -34.150  10.358  38.834  1.00  0.00           C  
ATOM    998  CG  ASP   177     -33.983  10.898  40.247  1.00  0.00           C  
ATOM    999  OD1 ASP   177     -34.949  10.773  41.046  1.00  0.00           O  
ATOM   1000  OD2 ASP   177     -32.888  11.444  40.546  1.00  0.00           O  
ATOM   1001  N   ILE   178     -37.807  11.162  38.548  1.00  0.00           N  
ATOM   1002  CA  ILE   178     -38.786  12.244  38.530  1.00  0.00           C  
ATOM   1003  C   ILE   178     -39.116  12.519  39.968  1.00  0.00           C  
ATOM   1004  O   ILE   178     -39.769  11.699  40.624  1.00  0.00           O  
ATOM   1005  CB  ILE   178     -40.067  11.951  37.675  1.00  0.00           C  
ATOM   1006  CG1 ILE   178     -39.758  11.576  36.216  1.00  0.00           C  
ATOM   1007  CG2 ILE   178     -41.032  13.145  37.588  1.00  0.00           C  
ATOM   1008  CD1 ILE   178     -38.987  12.657  35.459  1.00  0.00           C  
ATOM   1009  N   LYS   179     -38.596  13.648  40.474  1.00  0.00           N  
ATOM   1010  CA  LYS   179     -38.802  14.157  41.838  1.00  0.00           C  
ATOM   1011  C   LYS   179     -38.735  15.673  41.694  1.00  0.00           C  
ATOM   1012  O   LYS   179     -38.154  16.166  40.711  1.00  0.00           O  
ATOM   1013  CB  LYS   179     -37.730  13.634  42.800  1.00  0.00           C  
ATOM   1014  CG  LYS   179     -36.319  14.123  42.466  1.00  0.00           C  
ATOM   1015  CD  LYS   179     -35.244  13.586  43.413  1.00  0.00           C  
ATOM   1016  CE  LYS   179     -33.835  14.083  43.085  1.00  0.00           C  
ATOM   1017  NZ  LYS   179     -32.871  13.564  44.080  1.00  0.00           N  
ATOM   1018  N   THR   180     -39.310  16.392  42.658  1.00  0.00           N  
ATOM   1019  CA  THR   180     -39.306  17.851  42.677  1.00  0.00           C  
ATOM   1020  C   THR   180     -37.925  18.476  42.634  1.00  0.00           C  
ATOM   1021  O   THR   180     -37.786  19.604  42.165  1.00  0.00           O  
ATOM   1022  CB  THR   180     -40.038  18.365  43.932  1.00  0.00           C  
ATOM   1023  OG1 THR   180     -39.400  17.878  45.103  1.00  0.00           O  
ATOM   1024  CG2 THR   180     -41.496  17.877  43.906  1.00  0.00           C  
ATOM   1025  N   GLU   181     -36.888  17.765  43.121  1.00  0.00           N  
ATOM   1026  CA  GLU   181     -35.521  18.288  43.057  1.00  0.00           C  
ATOM   1027  C   GLU   181     -35.047  18.348  41.623  1.00  0.00           C  
ATOM   1028  O   GLU   181     -34.282  19.237  41.283  1.00  0.00           O  
ATOM   1029  CB  GLU   181     -34.559  17.454  43.911  1.00  0.00           C  
ATOM   1030  CG  GLU   181     -33.131  18.002  43.933  1.00  0.00           C  
ATOM   1031  CD  GLU   181     -32.311  17.143  44.885  1.00  0.00           C  
ATOM   1032  OE1 GLU   181     -32.897  16.202  45.484  1.00  0.00           O  
ATOM   1033  OE2 GLU   181     -31.089  17.415  45.025  1.00  0.00           O  
ATOM   1034  N   ASN   182     -35.482  17.407  40.780  1.00  0.00           N  
ATOM   1035  CA  ASN   182     -35.082  17.360  39.373  1.00  0.00           C  
ATOM   1036  C   ASN   182     -35.978  18.182  38.455  1.00  0.00           C  
ATOM   1037  O   ASN   182     -35.889  18.044  37.239  1.00  0.00           O  
ATOM   1038  CB  ASN   182     -34.901  15.920  38.884  1.00  0.00           C  
ATOM   1039  CG  ASN   182     -33.587  15.335  39.315  1.00  0.00           C  
ATOM   1040  OD1 ASN   182     -32.556  16.014  39.408  1.00  0.00           O  
ATOM   1041  ND2 ASN   182     -33.571  14.053  39.534  1.00  0.00           N  
ATOM   1042  N   ILE   183     -36.804  19.063  39.048  1.00  0.00           N  
ATOM   1043  CA  ILE   183     -37.720  19.988  38.380  1.00  0.00           C  
ATOM   1044  C   ILE   183     -37.262  21.380  38.734  1.00  0.00           C  
ATOM   1045  O   ILE   183     -37.200  21.741  39.915  1.00  0.00           O  
ATOM   1046  CB  ILE   183     -39.218  19.742  38.768  1.00  0.00           C  
ATOM   1047  CG1 ILE   183     -39.610  18.245  38.516  1.00  0.00           C  
ATOM   1048  CG2 ILE   183     -40.123  20.699  37.976  1.00  0.00           C  
ATOM   1049  CD1 ILE   183     -40.843  17.821  39.133  1.00  0.00           C  
ATOM   1050  N   LEU   184     -36.938  22.162  37.724  1.00  0.00           N  
ATOM   1051  CA  LEU   184     -36.412  23.507  37.950  1.00  0.00           C  
ATOM   1052  C   LEU   184     -37.396  24.587  37.574  1.00  0.00           C  
ATOM   1053  O   LEU   184     -37.996  24.514  36.513  1.00  0.00           O  
ATOM   1054  CB  LEU   184     -35.077  23.715  37.198  1.00  0.00           C  
ATOM   1055  CG  LEU   184     -34.051  22.593  37.242  1.00  0.00           C  
ATOM   1056  CD1 LEU   184     -33.178  22.665  36.066  1.00  0.00           C  
ATOM   1057  CD2 LEU   184     -33.316  22.510  38.637  1.00  0.00           C  
ATOM   1058  N   LEU   185     -37.494  25.629  38.412  1.00  0.00           N  
ATOM   1059  CA  LEU   185     -38.426  26.744  38.243  1.00  0.00           C  
ATOM   1060  C   LEU   185     -37.848  27.922  37.457  1.00  0.00           C  
ATOM   1061  O   LEU   185     -37.021  28.659  37.976  1.00  0.00           O  
ATOM   1062  CB  LEU   185     -38.983  27.148  39.623  1.00  0.00           C  
ATOM   1063  CG  LEU   185     -40.159  28.103  39.670  1.00  0.00           C  
ATOM   1064  CD1 LEU   185     -41.452  27.485  39.051  1.00  0.00           C  
ATOM   1065  CD2 LEU   185     -40.399  28.498  41.072  1.00  0.00           C  
ATOM   1066  N   ASP   186     -38.462  28.278  36.343  1.00  0.00           N  
ATOM   1067  CA  ASP   186     -37.952  29.383  35.571  1.00  0.00           C  
ATOM   1068  C   ASP   186     -38.426  30.652  36.282  1.00  0.00           C  
ATOM   1069  O   ASP   186     -39.301  30.603  37.150  1.00  0.00           O  
ATOM   1070  CB  ASP   186     -38.426  29.528  34.123  1.00  0.00           C  
ATOM   1071  CG  ASP   186     -37.757  28.438  33.298  1.00  0.00           C  
ATOM   1072  OD1 ASP   186     -36.792  27.813  33.814  1.00  0.00           O  
ATOM   1073  OD2 ASP   186     -38.202  28.216  32.140  1.00  0.00           O  
ATOM   1074  N   ASP   187     -37.866  31.817  35.936  1.00  0.00           N  
ATOM   1075  CA  ASP   187     -38.308  33.040  36.586  1.00  0.00           C  
ATOM   1076  C   ASP   187     -39.795  33.321  36.352  1.00  0.00           C  
ATOM   1077  O   ASP   187     -40.447  34.026  37.127  1.00  0.00           O  
ATOM   1078  CB  ASP   187     -37.624  34.336  36.142  1.00  0.00           C  
ATOM   1079  CG  ASP   187     -37.967  35.419  37.154  1.00  0.00           C  
ATOM   1080  OD1 ASP   187     -37.686  35.208  38.365  1.00  0.00           O  
ATOM   1081  OD2 ASP   187     -38.514  36.473  36.731  1.00  0.00           O  
ATOM   1082  N   ASN   188     -40.358  32.767  35.270  1.00  0.00           N  
ATOM   1083  CA  ASN   188     -41.758  33.037  35.015  1.00  0.00           C  
ATOM   1084  C   ASN   188     -42.742  32.101  35.670  1.00  0.00           C  
ATOM   1085  O   ASN   188     -43.959  32.266  35.560  1.00  0.00           O  
ATOM   1086  CB  ASN   188     -42.104  33.013  33.523  1.00  0.00           C  
ATOM   1087  CG  ASN   188     -41.935  31.585  33.024  1.00  0.00           C  
ATOM   1088  OD1 ASN   188     -40.907  30.950  33.257  1.00  0.00           O  
ATOM   1089  ND2 ASN   188     -42.935  31.002  32.310  1.00  0.00           N  
ATOM   1090  N   GLY   189     -42.243  31.098  36.365  1.00  0.00           N  
ATOM   1091  CA  GLY   189     -43.198  30.214  37.006  1.00  0.00           C  
ATOM   1092  C   GLY   189     -43.379  28.902  36.267  1.00  0.00           C  
ATOM   1093  O   GLY   189     -44.021  27.961  36.742  1.00  0.00           O  
ATOM   1094  N   VAL   190     -42.797  28.833  35.068  1.00  0.00           N  
ATOM   1095  CA  VAL   190     -42.867  27.622  34.248  1.00  0.00           C  
ATOM   1096  C   VAL   190     -41.727  26.734  34.736  1.00  0.00           C  
ATOM   1097  O   VAL   190     -40.870  27.175  35.507  1.00  0.00           O  
ATOM   1098  CB  VAL   190     -42.584  27.068  32.835  1.00  0.00           C  
ATOM   1099  CG1 VAL   190     -43.383  27.768  31.734  1.00  0.00           C  
ATOM   1100  CG2 VAL   190     -41.120  27.197  32.411  1.00  0.00           C  
ATOM   1101  N   PRO   191     -41.671  25.474  34.251  1.00  0.00           N  
ATOM   1102  CA  PRO   191     -40.696  24.524  34.769  1.00  0.00           C  
ATOM   1103  C   PRO   191     -40.010  23.766  33.654  1.00  0.00           C  
ATOM   1104  O   PRO   191     -40.521  23.658  32.530  1.00  0.00           O  
ATOM   1105  CB  PRO   191     -41.264  23.566  35.863  1.00  0.00           C  
ATOM   1106  CG  PRO   191     -42.766  23.307  35.727  1.00  0.00           C  
ATOM   1107  CD  PRO   191     -43.552  24.516  35.218  1.00  0.00           C  
ATOM   1108  N   LYS   192     -38.832  23.248  33.984  1.00  0.00           N  
ATOM   1109  CA  LYS   192     -38.000  22.442  33.132  1.00  0.00           C  
ATOM   1110  C   LYS   192     -37.579  21.252  33.950  1.00  0.00           C  
ATOM   1111  O   LYS   192     -37.035  21.408  35.042  1.00  0.00           O  
ATOM   1112  CB  LYS   192     -36.801  23.249  32.590  1.00  0.00           C  
ATOM   1113  CG  LYS   192     -37.192  24.090  31.376  1.00  0.00           C  
ATOM   1114  CD  LYS   192     -36.152  25.079  30.909  1.00  0.00           C  
ATOM   1115  CE  LYS   192     -36.653  25.721  29.637  1.00  0.00           C  
ATOM   1116  NZ  LYS   192     -36.076  27.067  29.405  1.00  0.00           N  
ATOM   1117  N   VAL   193     -37.924  20.068  33.474  1.00  0.00           N  
ATOM   1118  CA  VAL   193     -37.533  18.836  34.114  1.00  0.00           C  
ATOM   1119  C   VAL   193     -36.063  18.567  33.703  1.00  0.00           C  
ATOM   1120  O   VAL   193     -35.746  18.424  32.511  1.00  0.00           O  
ATOM   1121  CB  VAL   193     -38.482  17.716  33.702  1.00  0.00           C  
ATOM   1122  CG1 VAL   193     -38.102  16.351  34.279  1.00  0.00           C  
ATOM   1123  CG2 VAL   193     -39.928  17.948  34.144  1.00  0.00           C  
ATOM   1124  N   PHE   194     -35.169  18.576  34.730  1.00  0.00           N  
ATOM   1125  CA  PHE   194     -33.717  18.422  34.664  1.00  0.00           C  
ATOM   1126  C   PHE   194     -33.301  16.993  34.424  1.00  0.00           C  
ATOM   1127  O   PHE   194     -34.133  16.101  34.430  1.00  0.00           O  
ATOM   1128  CB  PHE   194     -33.090  18.930  35.960  1.00  0.00           C  
ATOM   1129  CG  PHE   194     -33.214  20.415  35.966  1.00  0.00           C  
ATOM   1130  CD1 PHE   194     -34.298  21.074  36.587  1.00  0.00           C  
ATOM   1131  CD2 PHE   194     -32.230  21.203  35.340  1.00  0.00           C  
ATOM   1132  CE1 PHE   194     -34.406  22.495  36.590  1.00  0.00           C  
ATOM   1133  CE2 PHE   194     -32.314  22.628  35.329  1.00  0.00           C  
ATOM   1134  CZ  PHE   194     -33.409  23.276  35.956  1.00  0.00           C  
ATOM   1135  N   ASP   195     -32.007  16.785  34.192  1.00  0.00           N  
ATOM   1136  CA  ASP   195     -31.386  15.485  33.974  1.00  0.00           C  
ATOM   1137  C   ASP   195     -31.535  14.561  35.217  1.00  0.00           C  
ATOM   1138  O   ASP   195     -31.477  15.045  36.358  1.00  0.00           O  
ATOM   1139  CB  ASP   195     -29.908  15.677  33.626  1.00  0.00           C  
ATOM   1140  CG  ASP   195     -29.033  16.078  34.799  1.00  0.00           C  
ATOM   1141  OD1 ASP   195     -28.707  15.195  35.624  1.00  0.00           O  
ATOM   1142  OD2 ASP   195     -28.659  17.274  34.883  1.00  0.00           O  
ATOM   1143  N   PHE   196     -31.679  13.233  35.018  1.00  0.00           N  
ATOM   1144  CA  PHE   196     -31.855  12.343  36.181  1.00  0.00           C  
ATOM   1145  C   PHE   196     -30.580  11.965  36.939  1.00  0.00           C  
ATOM   1146  O   PHE   196     -30.661  11.189  37.897  1.00  0.00           O  
ATOM   1147  CB  PHE   196     -32.560  11.122  35.579  1.00  0.00           C  
ATOM   1148  CG  PHE   196     -31.730  10.642  34.439  1.00  0.00           C  
ATOM   1149  CD1 PHE   196     -30.587   9.834  34.632  1.00  0.00           C  
ATOM   1150  CD2 PHE   196     -32.077  10.993  33.122  1.00  0.00           C  
ATOM   1151  CE1 PHE   196     -29.801   9.376  33.535  1.00  0.00           C  
ATOM   1152  CE2 PHE   196     -31.307  10.548  32.004  1.00  0.00           C  
ATOM   1153  CZ  PHE   196     -30.162   9.737  32.215  1.00  0.00           C  
ATOM   1154  N   GLY   197     -29.430  12.490  36.512  1.00  0.00           N  
ATOM   1155  CA  GLY   197     -28.133  12.189  37.120  1.00  0.00           C  
ATOM   1156  C   GLY   197     -27.626  10.797  36.779  1.00  0.00           C  
ATOM   1157  O   GLY   197     -27.750  10.374  35.629  1.00  0.00           O  
ATOM   1158  N   PHE   198     -27.040  10.059  37.766  1.00  0.00           N  
ATOM   1159  CA  PHE   198     -26.584   8.678  37.535  1.00  0.00           C  
ATOM   1160  C   PHE   198     -27.855   7.859  37.321  1.00  0.00           C  
ATOM   1161  O   PHE   198     -28.892   8.211  37.895  1.00  0.00           O  
ATOM   1162  CB  PHE   198     -25.657   8.102  38.643  1.00  0.00           C  
ATOM   1163  CG  PHE   198     -24.339   8.786  38.524  1.00  0.00           C  
ATOM   1164  CD1 PHE   198     -23.959   9.835  39.391  1.00  0.00           C  
ATOM   1165  CD2 PHE   198     -23.430   8.389  37.526  1.00  0.00           C  
ATOM   1166  CE1 PHE   198     -22.694  10.481  39.272  1.00  0.00           C  
ATOM   1167  CE2 PHE   198     -22.156   9.019  37.386  1.00  0.00           C  
ATOM   1168  CZ  PHE   198     -21.789  10.071  38.263  1.00  0.00           C  
ATOM   1169  N   SER   199     -27.784   6.886  36.403  1.00  0.00           N  
ATOM   1170  CA  SER   199     -28.888   6.026  35.981  1.00  0.00           C  
ATOM   1171  C   SER   199     -29.935   5.720  37.034  1.00  0.00           C  
ATOM   1172  O   SER   199     -30.894   6.489  37.203  1.00  0.00           O  
ATOM   1173  CB  SER   199     -28.320   4.702  35.462  1.00  0.00           C  
ATOM   1174  OG  SER   199     -29.376   3.840  35.065  1.00  0.00           O  
ATOM   1175  N   LYS   200     -29.712   4.600  37.753  1.00  0.00           N  
ATOM   1176  CA  LYS   200     -30.459   3.941  38.845  1.00  0.00           C  
ATOM   1177  C   LYS   200     -30.289   2.435  38.660  1.00  0.00           C  
ATOM   1178  O   LYS   200     -30.136   1.962  37.520  1.00  0.00           O  
ATOM   1179  CB  LYS   200     -31.940   4.356  39.020  1.00  0.00           C  
ATOM   1180  CG  LYS   200     -32.122   5.833  39.375  1.00  0.00           C  
ATOM   1181  CD  LYS   200     -31.579   6.202  40.757  1.00  0.00           C  
ATOM   1182  CE  LYS   200     -31.815   7.666  41.137  1.00  0.00           C  
ATOM   1183  NZ  LYS   200     -31.212   7.949  42.459  1.00  0.00           N  
ATOM   1184  N   CYS   201     -30.239   1.698  39.763  1.00  0.00           N  
ATOM   1185  CA  CYS   201     -29.965   0.272  39.669  1.00  0.00           C  
ATOM   1186  C   CYS   201     -28.466   0.093  39.498  1.00  0.00           C  
ATOM   1187  O   CYS   201     -27.910  -0.933  39.909  1.00  0.00           O  
ATOM   1188  CB  CYS   201     -30.721  -0.360  38.497  1.00  0.00           C  
ATOM   1189  SG  CYS   201     -30.513  -1.762  38.409  1.00  0.00           S  
ATOM   1190  N   LEU   202     -27.803   1.133  38.884  1.00  0.00           N  
ATOM   1191  CA  LEU   202     -26.360   1.310  38.726  1.00  0.00           C  
ATOM   1192  C   LEU   202     -25.920   1.795  40.097  1.00  0.00           C  
ATOM   1193  O   LEU   202     -24.766   1.655  40.491  1.00  0.00           O  
ATOM   1194  CB  LEU   202     -26.072   2.383  37.691  1.00  0.00           C  
ATOM   1195  CG  LEU   202     -26.541   2.013  36.282  1.00  0.00           C  
ATOM   1196  CD1 LEU   202     -26.355   3.107  35.232  1.00  0.00           C  
ATOM   1197  CD2 LEU   202     -25.839   0.805  35.664  1.00  0.00           C  
ATOM   1198  N   PRO   203     -26.888   2.349  40.828  1.00  0.00           N  
ATOM   1199  CA  PRO   203     -26.773   2.838  42.188  1.00  0.00           C  
ATOM   1200  C   PRO   203     -26.924   1.665  43.156  1.00  0.00           C  
ATOM   1201  O   PRO   203     -27.406   0.592  42.773  1.00  0.00           O  
ATOM   1202  CB  PRO   203     -27.888   3.881  42.433  1.00  0.00           C  
ATOM   1203  CG  PRO   203     -28.548   4.382  41.147  1.00  0.00           C  
ATOM   1204  CD  PRO   203     -28.544   3.352  40.015  1.00  0.00           C  
ATOM   1205  N   ASP   204     -26.537   1.883  44.420  1.00  0.00           N  
ATOM   1206  CA  ASP   204     -26.667   0.862  45.453  1.00  0.00           C  
ATOM   1207  C   ASP   204     -28.152   0.655  45.802  1.00  0.00           C  
ATOM   1208  O   ASP   204     -28.989   1.503  45.471  1.00  0.00           O  
ATOM   1209  CB  ASP   204     -25.814   1.203  46.682  1.00  0.00           C  
ATOM   1210  CG  ASP   204     -24.353   0.988  46.315  1.00  0.00           C  
ATOM   1211  OD1 ASP   204     -24.096   0.394  45.234  1.00  0.00           O  
ATOM   1212  OD2 ASP   204     -23.474   1.415  47.110  1.00  0.00           O  
ATOM   1213  N   GLY   205     -28.472  -0.500  46.410  1.00  0.00           N  
ATOM   1214  CA  GLY   205     -29.821  -0.851  46.840  1.00  0.00           C  
ATOM   1215  C   GLY   205     -30.223   0.056  47.995  1.00  0.00           C  
ATOM   1216  O   GLY   205     -31.289   0.652  47.937  1.00  0.00           O  
ATOM   1217  N   GLU   206     -29.352   0.216  49.007  1.00  0.00           N  
ATOM   1218  CA  GLU   206     -29.630   1.096  50.149  1.00  0.00           C  
ATOM   1219  C   GLU   206     -29.743   2.603  49.787  1.00  0.00           C  
ATOM   1220  O   GLU   206     -30.150   3.407  50.629  1.00  0.00           O  
ATOM   1221  CB  GLU   206     -28.779   0.766  51.407  1.00  0.00           C  
ATOM   1222  CG  GLU   206     -27.287   0.601  51.172  1.00  0.00           C  
ATOM   1223  CD  GLU   206     -26.481   1.858  51.437  1.00  0.00           C  
ATOM   1224  OE1 GLU   206     -26.174   2.125  52.622  1.00  0.00           O  
ATOM   1225  OE2 GLU   206     -26.154   2.576  50.462  1.00  0.00           O  
ATOM   1226  N   SER   207     -29.437   2.951  48.513  1.00  0.00           N  
ATOM   1227  CA  SER   207     -29.596   4.280  47.912  1.00  0.00           C  
ATOM   1228  C   SER   207     -30.960   4.304  47.236  1.00  0.00           C  
ATOM   1229  O   SER   207     -31.626   5.344  47.248  1.00  0.00           O  
ATOM   1230  CB  SER   207     -28.542   4.534  46.840  1.00  0.00           C  
ATOM   1231  OG  SER   207     -27.246   4.540  47.421  1.00  0.00           O  
ATOM   1232  N   LEU   208     -31.986   3.745  47.900  1.00  0.00           N  
ATOM   1233  CA  LEU   208     -33.188   3.516  47.187  1.00  0.00           C  
ATOM   1234  C   LEU   208     -34.392   4.403  47.560  1.00  0.00           C  
ATOM   1235  O   LEU   208     -35.533   4.223  47.125  1.00  0.00           O  
ATOM   1236  CB  LEU   208     -33.892   2.159  47.284  1.00  0.00           C  
ATOM   1237  CG  LEU   208     -33.041   0.993  46.778  1.00  0.00           C  
ATOM   1238  CD1 LEU   208     -33.664  -0.390  46.965  1.00  0.00           C  
ATOM   1239  CD2 LEU   208     -32.710   1.034  45.287  1.00  0.00           C  
ATOM   1240  N   ILE   209     -34.068   5.400  48.414  1.00  0.00           N  
ATOM   1241  CA  ILE   209     -35.020   6.500  48.739  1.00  0.00           C  
ATOM   1242  C   ILE   209     -34.036   7.701  48.792  1.00  0.00           C  
ATOM   1243  O   ILE   209     -32.815   7.560  48.682  1.00  0.00           O  
ATOM   1244  CB  ILE   209     -35.808   6.877  50.013  1.00  0.00           C  
ATOM   1245  CG1 ILE   209     -34.909   7.171  51.226  1.00  0.00           C  
ATOM   1246  CG2 ILE   209     -36.773   5.777  50.485  1.00  0.00           C  
ATOM   1247  CD1 ILE   209     -35.666   7.752  52.419  1.00  0.00           C  
ATOM   1248  N   LYS   210     -34.598   8.881  48.962  1.00  0.00           N  
ATOM   1249  CA  LYS   210     -33.740  10.105  49.102  1.00  0.00           C  
ATOM   1250  C   LYS   210     -33.832  10.508  50.578  1.00  0.00           C  
ATOM   1251  O   LYS   210     -34.820  11.057  51.074  1.00  0.00           O  
ATOM   1252  CB  LYS   210     -34.070  11.427  48.401  1.00  0.00           C  
ATOM   1253  CG  LYS   210     -33.027  12.521  48.639  1.00  0.00           C  
ATOM   1254  CD  LYS   210     -31.774  12.371  47.774  1.00  0.00           C  
ATOM   1255  CE  LYS   210     -30.820  13.564  47.866  1.00  0.00           C  
ATOM   1256  NZ  LYS   210     -29.726  13.414  46.881  1.00  0.00           N  
ATOM   1257  N   ASP   211     -32.715  10.199  51.279  1.00  0.00           N  
ATOM   1258  CA  ASP   211     -32.583  10.332  52.688  1.00  0.00           C  
ATOM   1259  C   ASP   211     -31.773  11.650  52.967  1.00  0.00           C  
ATOM   1260  O   ASP   211     -30.574  11.658  53.258  1.00  0.00           O  
ATOM   1261  CB  ASP   211     -31.823   9.234  53.438  1.00  0.00           C  
ATOM   1262  CG  ASP   211     -31.968   9.497  54.930  1.00  0.00           C  
ATOM   1263  OD1 ASP   211     -32.614  10.516  55.291  1.00  0.00           O  
ATOM   1264  OD2 ASP   211     -31.433   8.682  55.729  1.00  0.00           O  
ATOM   1265  N   GLU   212     -32.491  12.734  52.860  1.00  0.00           N  
ATOM   1266  CA  GLU   212     -31.821  14.051  53.064  1.00  0.00           C  
ATOM   1267  C   GLU   212     -31.509  14.176  54.559  1.00  0.00           C  
ATOM   1268  O   GLU   212     -30.448  14.677  54.941  1.00  0.00           O  
ATOM   1269  CB  GLU   212     -32.581  15.345  52.754  1.00  0.00           C  
ATOM   1270  CG  GLU   212     -32.823  15.567  51.260  1.00  0.00           C  
ATOM   1271  CD  GLU   212     -33.690  16.809  51.103  1.00  0.00           C  
ATOM   1272  OE1 GLU   212     -34.108  17.374  52.149  1.00  0.00           O  
ATOM   1273  OE2 GLU   212     -33.945  17.208  49.936  1.00  0.00           O  
ATOM   1274  N   ALA   213     -32.419  13.727  55.453  1.00  0.00           N  
ATOM   1275  CA  ALA   213     -32.196  13.775  56.915  1.00  0.00           C  
ATOM   1276  C   ALA   213     -33.178  12.765  57.511  1.00  0.00           C  
ATOM   1277  O   ALA   213     -34.122  12.322  56.851  1.00  0.00           O  
ATOM   1278  CB  ALA   213     -32.439  15.151  57.526  1.00  0.00           C  
ATOM   1279  N   THR   214     -32.979  12.396  58.728  1.00  0.00           N  
ATOM   1280  CA  THR   214     -33.967  11.414  59.324  1.00  0.00           C  
ATOM   1281  C   THR   214     -35.384  11.907  59.303  1.00  0.00           C  
ATOM   1282  O   THR   214     -36.323  11.108  59.255  1.00  0.00           O  
ATOM   1283  CB  THR   214     -34.648  10.626  60.459  1.00  0.00           C  
ATOM   1284  OG1 THR   214     -33.702   9.790  61.108  1.00  0.00           O  
ATOM   1285  CG2 THR   214     -35.775   9.759  59.872  1.00  0.00           C  
ATOM   1286  N   GLN   215     -35.614  13.212  59.338  1.00  0.00           N  
ATOM   1287  CA  GLN   215     -36.914  13.812  59.187  1.00  0.00           C  
ATOM   1288  C   GLN   215     -37.306  14.304  57.806  1.00  0.00           C  
ATOM   1289  O   GLN   215     -38.292  15.032  57.660  1.00  0.00           O  
ATOM   1290  CB  GLN   215     -37.295  15.090  59.939  1.00  0.00           C  
ATOM   1291  CG  GLN   215     -37.312  14.921  61.460  1.00  0.00           C  
ATOM   1292  CD  GLN   215     -37.624  16.275  62.080  1.00  0.00           C  
ATOM   1293  OE1 GLN   215     -37.831  17.262  61.375  1.00  0.00           O  
ATOM   1294  NE2 GLN   215     -37.677  16.396  63.433  1.00  0.00           N  
ATOM   1295  N   GLY   216     -36.573  13.941  56.750  1.00  0.00           N  
ATOM   1296  CA  GLY   216     -36.871  14.349  55.421  1.00  0.00           C  
ATOM   1297  C   GLY   216     -36.268  13.278  54.482  1.00  0.00           C  
ATOM   1298  O   GLY   216     -35.173  13.377  53.922  1.00  0.00           O  
ATOM   1299  N   THR   217     -37.101  12.214  54.354  1.00  0.00           N  
ATOM   1300  CA  THR   217     -36.799  11.090  53.532  1.00  0.00           C  
ATOM   1301  C   THR   217     -37.823  11.083  52.400  1.00  0.00           C  
ATOM   1302  O   THR   217     -39.036  11.142  52.621  1.00  0.00           O  
ATOM   1303  CB  THR   217     -36.774   9.603  53.128  1.00  0.00           C  
ATOM   1304  OG1 THR   217     -38.099   9.099  53.039  1.00  0.00           O  
ATOM   1305  CG2 THR   217     -35.994   8.802  54.184  1.00  0.00           C  
ATOM   1306  N   LEU   218     -37.352  11.012  51.193  1.00  0.00           N  
ATOM   1307  CA  LEU   218     -38.279  11.073  49.998  1.00  0.00           C  
ATOM   1308  C   LEU   218     -38.561   9.687  49.432  1.00  0.00           C  
ATOM   1309  O   LEU   218     -37.687   8.818  49.374  1.00  0.00           O  
ATOM   1310  CB  LEU   218     -37.865  11.789  48.708  1.00  0.00           C  
ATOM   1311  CG  LEU   218     -38.950  11.779  47.629  1.00  0.00           C  
ATOM   1312  CD1 LEU   218     -40.202  12.588  47.965  1.00  0.00           C  
ATOM   1313  CD2 LEU   218     -38.519  12.338  46.274  1.00  0.00           C  
ATOM   1314  N   GLY   219     -39.821   9.461  48.998  1.00  0.00           N  
ATOM   1315  CA  GLY   219     -40.069   8.286  48.108  1.00  0.00           C  
ATOM   1316  C   GLY   219     -40.199   8.831  46.679  1.00  0.00           C  
ATOM   1317  O   GLY   219     -40.235  10.045  46.457  1.00  0.00           O  
ATOM   1318  N   TYR   220     -40.326   8.002  45.669  1.00  0.00           N  
ATOM   1319  CA  TYR   220     -40.210   8.410  44.279  1.00  0.00           C  
ATOM   1320  C   TYR   220     -39.906   7.179  43.426  1.00  0.00           C  
ATOM   1321  O   TYR   220     -40.385   7.067  42.295  1.00  0.00           O  
ATOM   1322  CB  TYR   220     -39.122   9.476  44.133  1.00  0.00           C  
ATOM   1323  CG  TYR   220     -37.826   8.850  44.519  1.00  0.00           C  
ATOM   1324  CD1 TYR   220     -37.039   8.220  43.546  1.00  0.00           C  
ATOM   1325  CD2 TYR   220     -37.360   8.877  45.852  1.00  0.00           C  
ATOM   1326  CE1 TYR   220     -35.807   7.619  43.871  1.00  0.00           C  
ATOM   1327  CE2 TYR   220     -36.109   8.271  46.200  1.00  0.00           C  
ATOM   1328  CZ  TYR   220     -35.347   7.646  45.192  1.00  0.00           C  
ATOM   1329  OH  TYR   220     -34.140   7.046  45.481  1.00  0.00           O  
ATOM   1330  N   LEU   221     -39.145   6.232  44.013  1.00  0.00           N  
ATOM   1331  CA  LEU   221     -38.759   4.952  43.415  1.00  0.00           C  
ATOM   1332  C   LEU   221     -39.994   4.076  43.181  1.00  0.00           C  
ATOM   1333  O   LEU   221     -40.841   3.939  44.074  1.00  0.00           O  
ATOM   1334  CB  LEU   221     -37.768   4.231  44.341  1.00  0.00           C  
ATOM   1335  CG  LEU   221     -36.951   3.114  43.707  1.00  0.00           C  
ATOM   1336  CD1 LEU   221     -35.593   3.632  43.224  1.00  0.00           C  
ATOM   1337  CD2 LEU   221     -36.780   1.936  44.688  1.00  0.00           C  
ATOM   1338  N   ALA   222     -40.103   3.511  41.972  1.00  0.00           N  
ATOM   1339  CA  ALA   222     -41.196   2.615  41.629  1.00  0.00           C  
ATOM   1340  C   ALA   222     -40.930   1.302  42.388  1.00  0.00           C  
ATOM   1341  O   ALA   222     -39.757   0.944  42.566  1.00  0.00           O  
ATOM   1342  CB  ALA   222     -41.227   2.382  40.132  1.00  0.00           C  
ATOM   1343  N   PRO   223     -41.962   0.628  42.952  1.00  0.00           N  
ATOM   1344  CA  PRO   223     -41.692  -0.559  43.789  1.00  0.00           C  
ATOM   1345  C   PRO   223     -40.979  -1.708  43.074  1.00  0.00           C  
ATOM   1346  O   PRO   223     -40.180  -2.418  43.688  1.00  0.00           O  
ATOM   1347  CB  PRO   223     -43.078  -0.951  44.315  1.00  0.00           C  
ATOM   1348  CG  PRO   223     -43.939   0.216  44.064  1.00  0.00           C  
ATOM   1349  CD  PRO   223     -43.408   0.906  42.876  1.00  0.00           C  
ATOM   1350  N   GLU   224     -41.255  -1.866  41.769  1.00  0.00           N  
ATOM   1351  CA  GLU   224     -40.648  -2.866  40.907  1.00  0.00           C  
ATOM   1352  C   GLU   224     -39.133  -2.650  40.763  1.00  0.00           C  
ATOM   1353  O   GLU   224     -38.395  -3.592  40.491  1.00  0.00           O  
ATOM   1354  CB  GLU   224     -41.340  -2.862  39.526  1.00  0.00           C  
ATOM   1355  CG  GLU   224     -41.193  -1.589  38.702  1.00  0.00           C  
ATOM   1356  CD  GLU   224     -42.367  -0.626  38.705  1.00  0.00           C  
ATOM   1357  OE1 GLU   224     -43.007  -0.450  39.769  1.00  0.00           O  
ATOM   1358  OE2 GLU   224     -42.612  -0.002  37.647  1.00  0.00           O  
ATOM   1359  N   SER   225     -38.680  -1.413  40.959  1.00  0.00           N  
ATOM   1360  CA  SER   225     -37.289  -1.005  40.786  1.00  0.00           C  
ATOM   1361  C   SER   225     -36.453  -1.229  42.005  1.00  0.00           C  
ATOM   1362  O   SER   225     -35.238  -0.988  41.955  1.00  0.00           O  
ATOM   1363  CB  SER   225     -37.207   0.439  40.302  1.00  0.00           C  
ATOM   1364  OG  SER   225     -37.829   0.564  39.032  1.00  0.00           O  
ATOM   1365  N   VAL   226     -36.919  -0.709  43.132  1.00  0.00           N  
ATOM   1366  CA  VAL   226     -36.237  -0.855  44.412  1.00  0.00           C  
ATOM   1367  C   VAL   226     -36.268  -2.306  44.883  1.00  0.00           C  
ATOM   1368  O   VAL   226     -35.261  -2.871  45.319  1.00  0.00           O  
ATOM   1369  CB  VAL   226     -36.366  -0.514  45.912  1.00  0.00           C  
ATOM   1370  CG1 VAL   226     -35.289  -1.167  46.781  1.00  0.00           C  
ATOM   1371  CG2 VAL   226     -36.266   0.984  46.208  1.00  0.00           C  
ATOM   1372  N   ASP   227     -37.435  -2.924  44.798  1.00  0.00           N  
ATOM   1373  CA  ASP   227     -37.587  -4.287  45.225  1.00  0.00           C  
ATOM   1374  C   ASP   227     -36.988  -5.327  44.269  1.00  0.00           C  
ATOM   1375  O   ASP   227     -36.350  -6.292  44.697  1.00  0.00           O  
ATOM   1376  CB  ASP   227     -39.026  -4.777  45.403  1.00  0.00           C  
ATOM   1377  CG  ASP   227     -39.590  -4.132  46.660  1.00  0.00           C  
ATOM   1378  OD1 ASP   227     -38.786  -3.560  47.444  1.00  0.00           O  
ATOM   1379  OD2 ASP   227     -40.833  -4.202  46.855  1.00  0.00           O  
ATOM   1380  N   LYS   228     -37.179  -5.154  42.967  1.00  0.00           N  
ATOM   1381  CA  LYS   228     -36.680  -6.136  42.009  1.00  0.00           C  
ATOM   1382  C   LYS   228     -35.658  -5.651  40.995  1.00  0.00           C  
ATOM   1383  O   LYS   228     -35.175  -6.417  40.157  1.00  0.00           O  
ATOM   1384  CB  LYS   228     -37.647  -6.810  41.031  1.00  0.00           C  
ATOM   1385  CG  LYS   228     -38.651  -7.742  41.711  1.00  0.00           C  
ATOM   1386  CD  LYS   228     -39.560  -8.485  40.729  1.00  0.00           C  
ATOM   1387  CE  LYS   228     -40.617  -9.356  41.412  1.00  0.00           C  
ATOM   1388  NZ  LYS   228     -41.464 -10.015  40.393  1.00  0.00           N  
ATOM   1389  N   GLN   229     -35.304  -4.376  41.045  1.00  0.00           N  
ATOM   1390  CA  GLN   229     -34.323  -3.848  40.109  1.00  0.00           C  
ATOM   1391  C   GLN   229     -34.781  -3.703  38.678  1.00  0.00           C  
ATOM   1392  O   GLN   229     -34.000  -3.355  37.788  1.00  0.00           O  
ATOM   1393  CB  GLN   229     -33.016  -4.589  39.811  1.00  0.00           C  
ATOM   1394  CG  GLN   229     -32.145  -4.811  41.049  1.00  0.00           C  
ATOM   1395  CD  GLN   229     -30.810  -5.378  40.589  1.00  0.00           C  
ATOM   1396  OE1 GLN   229     -29.992  -4.675  39.997  1.00  0.00           O  
ATOM   1397  NE2 GLN   229     -30.515  -6.683  40.836  1.00  0.00           N  
ATOM   1398  N   GLU   230     -36.049  -3.963  38.412  1.00  0.00           N  
ATOM   1399  CA  GLU   230     -36.578  -3.825  37.062  1.00  0.00           C  
ATOM   1400  C   GLU   230     -37.032  -2.372  36.776  1.00  0.00           C  
ATOM   1401  O   GLU   230     -37.573  -1.676  37.639  1.00  0.00           O  
ATOM   1402  CB  GLU   230     -37.823  -4.629  36.675  1.00  0.00           C  
ATOM   1403  CG  GLU   230     -37.613  -6.143  36.731  1.00  0.00           C  
ATOM   1404  CD  GLU   230     -38.915  -6.814  36.317  1.00  0.00           C  
ATOM   1405  OE1 GLU   230     -39.901  -6.077  36.048  1.00  0.00           O  
ATOM   1406  OE2 GLU   230     -38.941  -8.073  36.264  1.00  0.00           O  
ATOM   1407  N   TYR   231     -36.804  -1.921  35.550  1.00  0.00           N  
ATOM   1408  CA  TYR   231     -37.168  -0.583  35.134  1.00  0.00           C  
ATOM   1409  C   TYR   231     -37.973  -0.687  33.858  1.00  0.00           C  
ATOM   1410  O   TYR   231     -37.642  -1.439  32.937  1.00  0.00           O  
ATOM   1411  CB  TYR   231     -36.194   0.506  34.664  1.00  0.00           C  
ATOM   1412  CG  TYR   231     -35.296   0.829  35.809  1.00  0.00           C  
ATOM   1413  CD1 TYR   231     -34.100   0.119  35.978  1.00  0.00           C  
ATOM   1414  CD2 TYR   231     -35.617   1.845  36.736  1.00  0.00           C  
ATOM   1415  CE1 TYR   231     -33.225   0.397  37.046  1.00  0.00           C  
ATOM   1416  CE2 TYR   231     -34.737   2.140  37.828  1.00  0.00           C  
ATOM   1417  CZ  TYR   231     -33.544   1.403  37.965  1.00  0.00           C  
ATOM   1418  OH  TYR   231     -32.669   1.649  39.001  1.00  0.00           O  
ATOM   1419  N   SER   232     -39.059   0.077  33.785  1.00  0.00           N  
ATOM   1420  CA  SER   232     -39.933   0.082  32.614  1.00  0.00           C  
ATOM   1421  C   SER   232     -40.314   1.536  32.335  1.00  0.00           C  
ATOM   1422  O   SER   232     -39.839   2.465  32.993  1.00  0.00           O  
ATOM   1423  CB  SER   232     -41.349  -0.487  32.504  1.00  0.00           C  
ATOM   1424  OG  SER   232     -41.769  -0.491  31.148  1.00  0.00           O  
ATOM   1425  N   PHE   233     -41.257   1.690  31.341  1.00  0.00           N  
ATOM   1426  CA  PHE   233     -41.586   3.118  31.102  1.00  0.00           C  
ATOM   1427  C   PHE   233     -42.663   3.540  32.114  1.00  0.00           C  
ATOM   1428  O   PHE   233     -42.929   4.733  32.289  1.00  0.00           O  
ATOM   1429  CB  PHE   233     -41.929   3.427  29.597  1.00  0.00           C  
ATOM   1430  CG  PHE   233     -43.065   2.545  29.206  1.00  0.00           C  
ATOM   1431  CD1 PHE   233     -44.403   2.856  29.539  1.00  0.00           C  
ATOM   1432  CD2 PHE   233     -42.819   1.364  28.483  1.00  0.00           C  
ATOM   1433  CE1 PHE   233     -45.483   2.008  29.157  1.00  0.00           C  
ATOM   1434  CE2 PHE   233     -43.883   0.497  28.088  1.00  0.00           C  
ATOM   1435  CZ  PHE   233     -45.221   0.822  28.430  1.00  0.00           C  
ATOM   1436  N   LYS   234     -43.237   2.514  32.802  1.00  0.00           N  
ATOM   1437  CA  LYS   234     -44.237   2.567  33.862  1.00  0.00           C  
ATOM   1438  C   LYS   234     -43.654   3.103  35.190  1.00  0.00           C  
ATOM   1439  O   LYS   234     -44.418   3.436  36.103  1.00  0.00           O  
ATOM   1440  CB  LYS   234     -44.847   1.188  34.070  1.00  0.00           C  
ATOM   1441  CG  LYS   234     -45.629   0.677  32.858  1.00  0.00           C  
ATOM   1442  CD  LYS   234     -46.914   1.460  32.584  1.00  0.00           C  
ATOM   1443  CE  LYS   234     -47.763   0.869  31.456  1.00  0.00           C  
ATOM   1444  NZ  LYS   234     -48.917   1.752  31.175  1.00  0.00           N  
ATOM   1445  N   SER   235     -42.309   3.180  35.295  1.00  0.00           N  
ATOM   1446  CA  SER   235     -41.647   3.684  36.492  1.00  0.00           C  
ATOM   1447  C   SER   235     -41.805   5.200  36.652  1.00  0.00           C  
ATOM   1448  O   SER   235     -41.881   5.686  37.784  1.00  0.00           O  
ATOM   1449  CB  SER   235     -40.181   3.223  36.581  1.00  0.00           C  
ATOM   1450  OG  SER   235     -39.423   3.800  35.528  1.00  0.00           O  
ATOM   1451  N   ASP   236     -41.877   5.935  35.523  1.00  0.00           N  
ATOM   1452  CA  ASP   236     -42.032   7.394  35.524  1.00  0.00           C  
ATOM   1453  C   ASP   236     -43.453   7.796  35.864  1.00  0.00           C  
ATOM   1454  O   ASP   236     -43.664   8.929  36.273  1.00  0.00           O  
ATOM   1455  CB  ASP   236     -41.557   8.016  34.204  1.00  0.00           C  
ATOM   1456  CG  ASP   236     -40.057   7.946  33.979  1.00  0.00           C  
ATOM   1457  OD1 ASP   236     -39.317   7.697  34.954  1.00  0.00           O  
ATOM   1458  OD2 ASP   236     -39.619   8.197  32.843  1.00  0.00           O  
ATOM   1459  N   ILE   237     -44.429   6.869  35.730  1.00  0.00           N  
ATOM   1460  CA  ILE   237     -45.810   7.165  36.126  1.00  0.00           C  
ATOM   1461  C   ILE   237     -45.962   6.988  37.637  1.00  0.00           C  
ATOM   1462  O   ILE   237     -46.877   7.553  38.225  1.00  0.00           O  
ATOM   1463  CB  ILE   237     -46.922   6.470  35.284  1.00  0.00           C  
ATOM   1464  CG1 ILE   237     -46.988   6.964  33.829  1.00  0.00           C  
ATOM   1465  CG2 ILE   237     -48.338   6.681  35.845  1.00  0.00           C  
ATOM   1466  CD1 ILE   237     -47.884   6.107  32.935  1.00  0.00           C  
ATOM   1467  N   TYR   238     -45.017   6.270  38.278  1.00  0.00           N  
ATOM   1468  CA  TYR   238     -45.001   6.159  39.732  1.00  0.00           C  
ATOM   1469  C   TYR   238     -44.335   7.443  40.290  1.00  0.00           C  
ATOM   1470  O   TYR   238     -44.898   8.086  41.168  1.00  0.00           O  
ATOM   1471  CB  TYR   238     -44.289   4.883  40.228  1.00  0.00           C  
ATOM   1472  CG  TYR   238     -44.320   4.903  41.718  1.00  0.00           C  
ATOM   1473  CD1 TYR   238     -45.511   4.606  42.394  1.00  0.00           C  
ATOM   1474  CD2 TYR   238     -43.170   5.210  42.477  1.00  0.00           C  
ATOM   1475  CE1 TYR   238     -45.579   4.612  43.801  1.00  0.00           C  
ATOM   1476  CE2 TYR   238     -43.222   5.220  43.909  1.00  0.00           C  
ATOM   1477  CZ  TYR   238     -44.439   4.917  44.552  1.00  0.00           C  
ATOM   1478  OH  TYR   238     -44.538   4.919  45.927  1.00  0.00           O  
ATOM   1479  N   SER   239     -43.157   7.790  39.766  1.00  0.00           N  
ATOM   1480  CA  SER   239     -42.398   8.970  40.150  1.00  0.00           C  
ATOM   1481  C   SER   239     -43.203  10.247  40.006  1.00  0.00           C  
ATOM   1482  O   SER   239     -43.181  11.074  40.921  1.00  0.00           O  
ATOM   1483  CB  SER   239     -41.124   9.072  39.308  1.00  0.00           C  
ATOM   1484  OG  SER   239     -40.254   7.991  39.607  1.00  0.00           O  
ATOM   1485  N   PHE   240     -43.940  10.406  38.877  1.00  0.00           N  
ATOM   1486  CA  PHE   240     -44.818  11.552  38.629  1.00  0.00           C  
ATOM   1487  C   PHE   240     -45.838  11.701  39.753  1.00  0.00           C  
ATOM   1488  O   PHE   240     -45.912  12.774  40.351  1.00  0.00           O  
ATOM   1489  CB  PHE   240     -45.539  11.424  37.285  1.00  0.00           C  
ATOM   1490  CG  PHE   240     -46.580  12.483  37.002  1.00  0.00           C  
ATOM   1491  CD1 PHE   240     -46.212  13.741  36.542  1.00  0.00           C  
ATOM   1492  CD2 PHE   240     -47.929  12.204  37.131  1.00  0.00           C  
ATOM   1493  CE1 PHE   240     -47.176  14.710  36.249  1.00  0.00           C  
ATOM   1494  CE2 PHE   240     -48.894  13.184  36.862  1.00  0.00           C  
ATOM   1495  CZ  PHE   240     -48.512  14.426  36.422  1.00  0.00           C  
ATOM   1496  N   GLY   241     -46.608  10.640  40.018  1.00  0.00           N  
ATOM   1497  CA  GLY   241     -47.602  10.583  41.084  1.00  0.00           C  
ATOM   1498  C   GLY   241     -47.021  10.874  42.458  1.00  0.00           C  
ATOM   1499  O   GLY   241     -47.655  11.572  43.255  1.00  0.00           O  
ATOM   1500  N   VAL   242     -45.780  10.390  42.742  1.00  0.00           N  
ATOM   1501  CA  VAL   242     -45.083  10.656  44.021  1.00  0.00           C  
ATOM   1502  C   VAL   242     -44.700  12.142  44.101  1.00  0.00           C  
ATOM   1503  O   VAL   242     -44.856  12.736  45.173  1.00  0.00           O  
ATOM   1504  CB  VAL   242     -43.858   9.768  44.171  1.00  0.00           C  
ATOM   1505  CG1 VAL   242     -42.991  10.123  45.381  1.00  0.00           C  
ATOM   1506  CG2 VAL   242     -44.196   8.286  44.342  1.00  0.00           C  
ATOM   1507  N   VAL   243     -44.265  12.750  42.940  1.00  0.00           N  
ATOM   1508  CA  VAL   243     -43.935  14.169  42.737  1.00  0.00           C  
ATOM   1509  C   VAL   243     -45.180  15.033  42.916  1.00  0.00           C  
ATOM   1510  O   VAL   243     -45.099  16.069  43.557  1.00  0.00           O  
ATOM   1511  CB  VAL   243     -43.312  14.383  41.359  1.00  0.00           C  
ATOM   1512  CG1 VAL   243     -43.123  15.858  40.997  1.00  0.00           C  
ATOM   1513  CG2 VAL   243     -41.925  13.754  41.212  1.00  0.00           C  
ATOM   1514  N   ILE   244     -46.335  14.614  42.379  1.00  0.00           N  
ATOM   1515  CA  ILE   244     -47.583  15.344  42.606  1.00  0.00           C  
ATOM   1516  C   ILE   244     -47.882  15.439  44.114  1.00  0.00           C  
ATOM   1517  O   ILE   244     -48.315  16.494  44.573  1.00  0.00           O  
ATOM   1518  CB  ILE   244     -48.761  14.681  41.901  1.00  0.00           C  
ATOM   1519  CG1 ILE   244     -48.679  14.756  40.367  1.00  0.00           C  
ATOM   1520  CG2 ILE   244     -50.121  15.302  42.262  1.00  0.00           C  
ATOM   1521  CD1 ILE   244     -49.703  13.871  39.658  1.00  0.00           C  
ATOM   1522  N   ILE   245     -47.603  14.368  44.886  1.00  0.00           N  
ATOM   1523  CA  ILE   245     -47.798  14.400  46.338  1.00  0.00           C  
ATOM   1524  C   ILE   245     -46.818  15.346  46.951  1.00  0.00           C  
ATOM   1525  O   ILE   245     -47.201  16.080  47.855  1.00  0.00           O  
ATOM   1526  CB  ILE   245     -47.587  13.045  47.000  1.00  0.00           C  
ATOM   1527  CG1 ILE   245     -48.589  11.974  46.538  1.00  0.00           C  
ATOM   1528  CG2 ILE   245     -47.718  13.084  48.532  1.00  0.00           C  
ATOM   1529  CD1 ILE   245     -50.045  12.333  46.835  1.00  0.00           C  
ATOM   1530  N   GLN   246     -45.545  15.331  46.478  1.00  0.00           N  
ATOM   1531  CA  GLN   246     -44.516  16.241  46.979  1.00  0.00           C  
ATOM   1532  C   GLN   246     -44.925  17.711  46.740  1.00  0.00           C  
ATOM   1533  O   GLN   246     -44.716  18.551  47.617  1.00  0.00           O  
ATOM   1534  CB  GLN   246     -43.175  15.935  46.315  1.00  0.00           C  
ATOM   1535  CG  GLN   246     -42.563  14.605  46.760  1.00  0.00           C  
ATOM   1536  CD  GLN   246     -41.239  14.429  46.031  1.00  0.00           C  
ATOM   1537  OE1 GLN   246     -40.257  15.108  46.329  1.00  0.00           O  
ATOM   1538  NE2 GLN   246     -41.139  13.508  45.036  1.00  0.00           N  
ATOM   1539  N   LEU   247     -45.523  17.999  45.572  1.00  0.00           N  
ATOM   1540  CA  LEU   247     -45.950  19.333  45.181  1.00  0.00           C  
ATOM   1541  C   LEU   247     -47.121  19.775  46.016  1.00  0.00           C  
ATOM   1542  O   LEU   247     -47.089  20.887  46.534  1.00  0.00           O  
ATOM   1543  CB  LEU   247     -46.211  19.458  43.652  1.00  0.00           C  
ATOM   1544  CG  LEU   247     -46.675  20.852  43.224  1.00  0.00           C  
ATOM   1545  CD1 LEU   247     -45.685  21.979  43.512  1.00  0.00           C  
ATOM   1546  CD2 LEU   247     -46.965  21.006  41.732  1.00  0.00           C  
ATOM   1547  N   LEU   248     -48.144  18.919  46.160  1.00  0.00           N  
ATOM   1548  CA  LEU   248     -49.332  19.205  46.969  1.00  0.00           C  
ATOM   1549  C   LEU   248     -48.968  19.477  48.423  1.00  0.00           C  
ATOM   1550  O   LEU   248     -49.544  20.378  49.042  1.00  0.00           O  
ATOM   1551  CB  LEU   248     -50.341  18.066  46.863  1.00  0.00           C  
ATOM   1552  CG  LEU   248     -50.999  17.960  45.486  1.00  0.00           C  
ATOM   1553  CD1 LEU   248     -51.881  16.729  45.284  1.00  0.00           C  
ATOM   1554  CD2 LEU   248     -51.923  19.121  45.121  1.00  0.00           C  
ATOM   1555  N   THR   249     -48.008  18.698  48.956  1.00  0.00           N  
ATOM   1556  CA  THR   249     -47.531  18.807  50.322  1.00  0.00           C  
ATOM   1557  C   THR   249     -46.406  19.824  50.422  1.00  0.00           C  
ATOM   1558  O   THR   249     -45.572  19.709  51.299  1.00  0.00           O  
ATOM   1559  CB  THR   249     -47.072  17.429  50.859  1.00  0.00           C  
ATOM   1560  OG1 THR   249     -46.071  16.884  50.012  1.00  0.00           O  
ATOM   1561  CG2 THR   249     -48.276  16.474  50.905  1.00  0.00           C  
ATOM   1562  N   GLY   250     -46.389  20.817  49.526  1.00  0.00           N  
ATOM   1563  CA  GLY   250     -45.451  21.938  49.434  1.00  0.00           C  
ATOM   1564  C   GLY   250     -43.976  21.641  49.699  1.00  0.00           C  
ATOM   1565  O   GLY   250     -43.324  22.352  50.475  1.00  0.00           O  
ATOM   1566  N   SER   251     -43.456  20.618  49.026  1.00  0.00           N  
ATOM   1567  CA  SER   251     -42.054  20.246  49.144  1.00  0.00           C  
ATOM   1568  C   SER   251     -41.758  19.161  50.149  1.00  0.00           C  
ATOM   1569  O   SER   251     -40.743  18.464  50.004  1.00  0.00           O  
ATOM   1570  CB  SER   251     -41.230  21.486  49.503  1.00  0.00           C  
ATOM   1571  OG  SER   251     -41.505  21.885  50.838  1.00  0.00           O  
ATOM   1572  N   TRP   252     -42.645  19.001  51.169  1.00  0.00           N  
ATOM   1573  CA  TRP   252     -42.486  17.952  52.185  1.00  0.00           C  
ATOM   1574  C   TRP   252     -42.680  16.614  51.512  1.00  0.00           C  
ATOM   1575  O   TRP   252     -43.707  16.370  50.879  1.00  0.00           O  
ATOM   1576  CB  TRP   252     -43.425  18.089  53.406  1.00  0.00           C  
ATOM   1577  CG  TRP   252     -43.085  19.246  54.315  1.00  0.00           C  
ATOM   1578  CD1 TRP   252     -43.674  20.473  54.412  1.00  0.00           C  
ATOM   1579  CD2 TRP   252     -42.039  19.294  55.296  1.00  0.00           C  
ATOM   1580  NE1 TRP   252     -43.128  21.260  55.319  1.00  0.00           N  
ATOM   1581  CE2 TRP   252     -42.097  20.574  55.907  1.00  0.00           C  
ATOM   1582  CE3 TRP   252     -41.054  18.380  55.723  1.00  0.00           C  
ATOM   1583  CZ2 TRP   252     -41.197  20.971  56.934  1.00  0.00           C  
ATOM   1584  CZ3 TRP   252     -40.147  18.770  56.754  1.00  0.00           C  
ATOM   1585  CH2 TRP   252     -40.234  20.057  57.341  1.00  0.00           C  
ATOM   1586  N   ILE   253     -41.648  15.784  51.582  1.00  0.00           N  
ATOM   1587  CA  ILE   253     -41.635  14.450  51.004  1.00  0.00           C  
ATOM   1588  C   ILE   253     -42.649  13.571  51.717  1.00  0.00           C  
ATOM   1589  O   ILE   253     -42.631  13.534  52.952  1.00  0.00           O  
ATOM   1590  CB  ILE   253     -40.255  13.848  51.182  1.00  0.00           C  
ATOM   1591  CG1 ILE   253     -39.151  14.612  50.432  1.00  0.00           C  
ATOM   1592  CG2 ILE   253     -40.150  12.397  50.683  1.00  0.00           C  
ATOM   1593  CD1 ILE   253     -37.739  14.158  50.798  1.00  0.00           C  
ATOM   1594  N   SER   254     -43.539  12.846  51.003  1.00  0.00           N  
ATOM   1595  CA  SER   254     -44.426  11.902  51.726  1.00  0.00           C  
ATOM   1596  C   SER   254     -43.546  10.746  52.238  1.00  0.00           C  
ATOM   1597  O   SER   254     -42.576  10.399  51.558  1.00  0.00           O  
ATOM   1598  CB  SER   254     -45.461  11.478  50.677  1.00  0.00           C  
ATOM   1599  OG  SER   254     -46.335  10.501  51.221  1.00  0.00           O  
ATOM   1600  N   LYS   255     -43.780  10.239  53.463  1.00  0.00           N  
ATOM   1601  CA  LYS   255     -42.940   9.190  54.092  1.00  0.00           C  
ATOM   1602  C   LYS   255     -41.535   9.726  54.483  1.00  0.00           C  
ATOM   1603  O   LYS   255     -40.544   8.996  54.386  1.00  0.00           O  
ATOM   1604  CB  LYS   255     -42.814   7.909  53.221  1.00  0.00           C  
ATOM   1605  CG  LYS   255     -44.162   7.280  52.862  1.00  0.00           C  
ATOM   1606  CD  LYS   255     -45.010   6.912  54.082  1.00  0.00           C  
ATOM   1607  CE  LYS   255     -46.314   6.195  53.727  1.00  0.00           C  
ATOM   1608  NZ  LYS   255     -47.077   5.892  54.958  1.00  0.00           N  
ATOM   1609  N   ASN   256     -41.466  11.004  54.937  1.00  0.00           N  
ATOM   1610  CA  ASN   256     -40.235  11.684  55.374  1.00  0.00           C  
ATOM   1611  C   ASN   256     -39.726  11.118  56.708  1.00  0.00           C  
ATOM   1612  O   ASN   256     -38.552  10.739  56.813  1.00  0.00           O  
ATOM   1613  CB  ASN   256     -40.467  13.204  55.505  1.00  0.00           C  
ATOM   1614  CG  ASN   256     -40.598  13.782  54.103  1.00  0.00           C  
ATOM   1615  OD1 ASN   256     -41.697  13.883  53.560  1.00  0.00           O  
ATOM   1616  ND2 ASN   256     -39.483  14.194  53.442  1.00  0.00           N  
ATOM   1617  N   ARG   257     -40.620  11.057  57.720  1.00  0.00           N  
ATOM   1618  CA  ARG   257     -40.303  10.561  59.055  1.00  0.00           C  
ATOM   1619  C   ARG   257     -40.339   9.027  59.121  1.00  0.00           C  
ATOM   1620  O   ARG   257     -40.983   8.439  60.003  1.00  0.00           O  
ATOM   1621  CB  ARG   257     -41.214  11.203  60.104  1.00  0.00           C  
ATOM   1622  CG  ARG   257     -40.937  12.692  60.324  1.00  0.00           C  
ATOM   1623  CD  ARG   257     -41.828  13.330  61.391  1.00  0.00           C  
ATOM   1624  NE  ARG   257     -41.476  14.775  61.464  1.00  0.00           N  
ATOM   1625  CZ  ARG   257     -42.139  15.597  62.329  1.00  0.00           C  
ATOM   1626  NH1 ARG   257     -43.061  14.842  62.995  1.00  0.00           N  
ATOM   1627  NH2 ARG   257     -41.621  16.852  62.190  1.00  0.00           N  
ATOM   1628  N   ASN   258     -39.644   8.381  58.177  1.00  0.00           N  
ATOM   1629  CA  ASN   258     -39.546   6.926  58.125  1.00  0.00           C  
ATOM   1630  C   ASN   258     -38.128   6.551  57.740  1.00  0.00           C  
ATOM   1631  O   ASN   258     -37.533   7.207  56.879  1.00  0.00           O  
ATOM   1632  CB  ASN   258     -40.590   6.310  57.175  1.00  0.00           C  
ATOM   1633  CG  ASN   258     -41.973   6.657  57.708  1.00  0.00           C  
ATOM   1634  OD1 ASN   258     -42.453   6.052  58.665  1.00  0.00           O  
ATOM   1635  ND2 ASN   258     -42.689   7.650  57.116  1.00  0.00           N  
ATOM   1636  N   VAL   259     -37.568   5.535  58.439  1.00  0.00           N  
ATOM   1637  CA  VAL   259     -36.210   5.017  58.238  1.00  0.00           C  
ATOM   1638  C   VAL   259     -36.128   4.226  56.915  1.00  0.00           C  
ATOM   1639  O   VAL   259     -37.177   3.800  56.425  1.00  0.00           O  
ATOM   1640  CB  VAL   259     -35.807   4.130  59.416  1.00  0.00           C  
ATOM   1641  CG1 VAL   259     -34.499   3.370  59.188  1.00  0.00           C  
ATOM   1642  CG2 VAL   259     -35.598   4.904  60.719  1.00  0.00           C  
ATOM   1643  N   GLU   260     -34.924   3.984  56.323  1.00  0.00           N  
ATOM   1644  CA  GLU   260     -34.865   3.190  55.074  1.00  0.00           C  
ATOM   1645  C   GLU   260     -35.515   1.809  55.225  1.00  0.00           C  
ATOM   1646  O   GLU   260     -36.222   1.351  54.319  1.00  0.00           O  
ATOM   1647  CB  GLU   260     -33.360   3.079  54.798  1.00  0.00           C  
ATOM   1648  CG  GLU   260     -32.721   4.399  54.361  1.00  0.00           C  
ATOM   1649  CD  GLU   260     -31.219   4.179  54.246  1.00  0.00           C  
ATOM   1650  OE1 GLU   260     -30.759   3.054  54.580  1.00  0.00           O  
ATOM   1651  OE2 GLU   260     -30.512   5.132  53.823  1.00  0.00           O  
ATOM   1652  N   LEU   261     -35.331   1.185  56.403  1.00  0.00           N  
ATOM   1653  CA  LEU   261     -35.926  -0.100  56.730  1.00  0.00           C  
ATOM   1654  C   LEU   261     -37.459   0.032  56.811  1.00  0.00           C  
ATOM   1655  O   LEU   261     -38.171  -0.837  56.296  1.00  0.00           O  
ATOM   1656  CB  LEU   261     -35.348  -0.630  58.041  1.00  0.00           C  
ATOM   1657  CG  LEU   261     -33.877  -1.039  57.938  1.00  0.00           C  
ATOM   1658  CD1 LEU   261     -33.215  -1.408  59.265  1.00  0.00           C  
ATOM   1659  CD2 LEU   261     -33.606  -2.256  57.055  1.00  0.00           C  
ATOM   1660  N   GLU   262     -37.955   1.146  57.419  1.00  0.00           N  
ATOM   1661  CA  GLU   262     -39.384   1.452  57.568  1.00  0.00           C  
ATOM   1662  C   GLU   262     -40.033   1.685  56.212  1.00  0.00           C  
ATOM   1663  O   GLU   262     -41.172   1.266  56.011  1.00  0.00           O  
ATOM   1664  CB  GLU   262     -39.614   2.649  58.503  1.00  0.00           C  
ATOM   1665  CG  GLU   262     -39.616   2.268  59.977  1.00  0.00           C  
ATOM   1666  CD  GLU   262     -39.782   3.363  61.017  1.00  0.00           C  
ATOM   1667  OE1 GLU   262     -39.402   4.525  60.741  1.00  0.00           O  
ATOM   1668  OE2 GLU   262     -40.237   3.040  62.139  1.00  0.00           O  
ATOM   1669  N   LEU   263     -39.288   2.311  55.274  1.00  0.00           N  
ATOM   1670  CA  LEU   263     -39.713   2.583  53.904  1.00  0.00           C  
ATOM   1671  C   LEU   263     -39.941   1.270  53.179  1.00  0.00           C  
ATOM   1672  O   LEU   263     -41.022   1.065  52.627  1.00  0.00           O  
ATOM   1673  CB  LEU   263     -38.647   3.412  53.155  1.00  0.00           C  
ATOM   1674  CG  LEU   263     -39.022   3.719  51.704  1.00  0.00           C  
ATOM   1675  CD1 LEU   263     -40.292   4.551  51.527  1.00  0.00           C  
ATOM   1676  CD2 LEU   263     -37.972   4.504  50.918  1.00  0.00           C  
ATOM   1677  N   LYS   264     -38.931   0.369  53.214  1.00  0.00           N  
ATOM   1678  CA  LYS   264     -38.950  -0.958  52.590  1.00  0.00           C  
ATOM   1679  C   LYS   264     -40.197  -1.748  52.978  1.00  0.00           C  
ATOM   1680  O   LYS   264     -40.860  -2.294  52.097  1.00  0.00           O  
ATOM   1681  CB  LYS   264     -37.691  -1.740  52.974  1.00  0.00           C  
ATOM   1682  CG  LYS   264     -37.613  -3.125  52.329  1.00  0.00           C  
ATOM   1683  CD  LYS   264     -36.326  -3.883  52.661  1.00  0.00           C  
ATOM   1684  CE  LYS   264     -36.269  -5.287  52.055  1.00  0.00           C  
ATOM   1685  NZ  LYS   264     -34.987  -5.938  52.406  1.00  0.00           N  
ATOM   1686  N   GLU   265     -40.523  -1.765  54.294  1.00  0.00           N  
ATOM   1687  CA  GLU   265     -41.682  -2.412  54.915  1.00  0.00           C  
ATOM   1688  C   GLU   265     -42.992  -1.934  54.279  1.00  0.00           C  
ATOM   1689  O   GLU   265     -43.843  -2.765  53.967  1.00  0.00           O  
ATOM   1690  CB  GLU   265     -41.679  -2.125  56.427  1.00  0.00           C  
ATOM   1691  CG  GLU   265     -40.567  -2.854  57.184  1.00  0.00           C  
ATOM   1692  CD  GLU   265     -40.599  -2.386  58.632  1.00  0.00           C  
ATOM   1693  OE1 GLU   265     -41.419  -1.482  58.943  1.00  0.00           O  
ATOM   1694  OE2 GLU   265     -39.804  -2.927  59.446  1.00  0.00           O  
ATOM   1695  N   LEU   266     -43.127  -0.596  54.059  1.00  0.00           N  
ATOM   1696  CA  LEU   266     -44.285   0.065  53.433  1.00  0.00           C  
ATOM   1697  C   LEU   266     -44.520  -0.490  52.029  1.00  0.00           C  
ATOM   1698  O   LEU   266     -45.669  -0.720  51.651  1.00  0.00           O  
ATOM   1699  CB  LEU   266     -44.074   1.600  53.369  1.00  0.00           C  
ATOM   1700  CG  LEU   266     -44.115   2.279  54.739  1.00  0.00           C  
ATOM   1701  CD1 LEU   266     -43.737   3.760  54.738  1.00  0.00           C  
ATOM   1702  CD2 LEU   266     -45.480   2.262  55.428  1.00  0.00           C  
ATOM   1703  N   ARG   267     -43.429  -0.716  51.269  1.00  0.00           N  
ATOM   1704  CA  ARG   267     -43.504  -1.247  49.912  1.00  0.00           C  
ATOM   1705  C   ARG   267     -43.785  -2.741  49.911  1.00  0.00           C  
ATOM   1706  O   ARG   267     -44.588  -3.194  49.087  1.00  0.00           O  
ATOM   1707  CB  ARG   267     -42.231  -0.922  49.121  1.00  0.00           C  
ATOM   1708  CG  ARG   267     -42.095   0.560  48.765  1.00  0.00           C  
ATOM   1709  CD  ARG   267     -40.950   0.854  47.794  1.00  0.00           C  
ATOM   1710  NE  ARG   267     -39.673   0.590  48.514  1.00  0.00           N  
ATOM   1711  CZ  ARG   267     -39.102   1.570  49.273  1.00  0.00           C  
ATOM   1712  NH1 ARG   267     -39.901   2.674  49.197  1.00  0.00           N  
ATOM   1713  NH2 ARG   267     -37.955   1.064  49.813  1.00  0.00           N  
ATOM   1714  N   LYS   268     -43.121  -3.506  50.832  1.00  0.00           N  
ATOM   1715  CA  LYS   268     -43.290  -4.962  51.025  1.00  0.00           C  
ATOM   1716  C   LYS   268     -44.739  -5.236  51.389  1.00  0.00           C  
ATOM   1717  O   LYS   268     -45.418  -5.961  50.663  1.00  0.00           O  
ATOM   1718  CB  LYS   268     -42.362  -5.511  52.130  1.00  0.00           C  
ATOM   1719  CG  LYS   268     -42.508  -7.017  52.356  1.00  0.00           C  
ATOM   1720  CD  LYS   268     -41.563  -7.570  53.426  1.00  0.00           C  
ATOM   1721  CE  LYS   268     -41.721  -9.073  53.664  1.00  0.00           C  
ATOM   1722  NZ  LYS   268     -40.795  -9.516  54.731  1.00  0.00           N  
ATOM   1723  N   ARG   269     -45.235  -4.578  52.462  1.00  0.00           N  
ATOM   1724  CA  ARG   269     -46.619  -4.703  52.936  1.00  0.00           C  
ATOM   1725  C   ARG   269     -47.626  -3.972  52.019  1.00  0.00           C  
ATOM   1726  O   ARG   269     -48.839  -4.046  52.252  1.00  0.00           O  
ATOM   1727  CB  ARG   269     -46.751  -4.262  54.409  1.00  0.00           C  
ATOM   1728  CG  ARG   269     -46.074  -5.192  55.427  1.00  0.00           C  
ATOM   1729  CD  ARG   269     -46.901  -6.417  55.815  1.00  0.00           C  
ATOM   1730  NE  ARG   269     -48.184  -6.080  56.442  1.00  0.00           N  
ATOM   1731  CZ  ARG   269     -48.340  -5.751  57.723  1.00  0.00           C  
ATOM   1732  NH1 ARG   269     -49.546  -5.473  58.198  1.00  0.00           N  
ATOM   1733  NH2 ARG   269     -47.291  -5.686  58.534  1.00  0.00           N  
ATOM   1734  N   LEU   270     -47.112  -3.298  50.964  1.00  0.00           N  
ATOM   1735  CA  LEU   270     -47.866  -2.600  49.923  1.00  0.00           C  
ATOM   1736  C   LEU   270     -48.912  -1.585  50.403  1.00  0.00           C  
ATOM   1737  O   LEU   270     -49.951  -1.443  49.749  1.00  0.00           O  
ATOM   1738  CB  LEU   270     -48.469  -3.606  48.919  1.00  0.00           C  
ATOM   1739  CG  LEU   270     -47.426  -4.516  48.266  1.00  0.00           C  
ATOM   1740  CD1 LEU   270     -47.994  -5.578  47.326  1.00  0.00           C  
ATOM   1741  CD2 LEU   270     -46.390  -3.796  47.404  1.00  0.00           C  
ATOM   1742  N   VAL   271     -48.639  -0.860  51.516  1.00  0.00           N  
ATOM   1743  CA  VAL   271     -49.581   0.149  52.022  1.00  0.00           C  
ATOM   1744  C   VAL   271     -49.722   1.264  50.996  1.00  0.00           C  
ATOM   1745  O   VAL   271     -48.725   1.672  50.400  1.00  0.00           O  
ATOM   1746  CB  VAL   271     -49.161   0.740  53.387  1.00  0.00           C  
ATOM   1747  CG1 VAL   271     -50.040   1.906  53.843  1.00  0.00           C  
ATOM   1748  CG2 VAL   271     -49.214  -0.273  54.533  1.00  0.00           C  
ATOM   1749  N   ARG   272     -50.959   1.722  50.760  1.00  0.00           N  
ATOM   1750  CA  ARG   272     -51.243   2.788  49.799  1.00  0.00           C  
ATOM   1751  C   ARG   272     -50.652   4.125  50.234  1.00  0.00           C  
ATOM   1752  O   ARG   272     -50.723   4.472  51.413  1.00  0.00           O  
ATOM   1753  CB  ARG   272     -52.751   2.907  49.524  1.00  0.00           C  
ATOM   1754  CG  ARG   272     -53.267   1.817  48.592  1.00  0.00           C  
ATOM   1755  CD  ARG   272     -53.323   2.213  47.113  1.00  0.00           C  
ATOM   1756  NE  ARG   272     -54.436   3.122  46.808  1.00  0.00           N  
ATOM   1757  CZ  ARG   272     -55.706   2.753  46.628  1.00  0.00           C  
ATOM   1758  NH1 ARG   272     -56.058   1.476  46.737  1.00  0.00           N  
ATOM   1759  NH2 ARG   272     -56.634   3.661  46.356  1.00  0.00           N  
ATOM   1760  N   GLU   273     -50.051   4.861  49.282  1.00  0.00           N  
ATOM   1761  CA  GLU   273     -49.447   6.168  49.554  1.00  0.00           C  
ATOM   1762  C   GLU   273     -50.507   7.246  49.894  1.00  0.00           C  
ATOM   1763  O   GLU   273     -51.654   7.100  49.457  1.00  0.00           O  
ATOM   1764  CB  GLU   273     -48.531   6.607  48.407  1.00  0.00           C  
ATOM   1765  CG  GLU   273     -47.328   5.684  48.199  1.00  0.00           C  
ATOM   1766  CD  GLU   273     -46.546   5.631  49.504  1.00  0.00           C  
ATOM   1767  OE1 GLU   273     -46.171   6.720  50.013  1.00  0.00           O  
ATOM   1768  OE2 GLU   273     -46.312   4.500  50.007  1.00  0.00           O  
ATOM   1769  N   GLY   274     -50.772   7.472  51.179  1.00  0.00           N  
ATOM   1770  CA  GLY   274     -51.755   8.491  51.532  1.00  0.00           C  
ATOM   1771  C   GLY   274     -51.245   9.868  51.125  1.00  0.00           C  
ATOM   1772  O   GLY   274     -50.044  10.153  51.125  1.00  0.00           O  
ATOM   1773  N   ALA   275     -52.183  10.743  50.769  1.00  0.00           N  
ATOM   1774  CA  ALA   275     -51.869  12.112  50.373  1.00  0.00           C  
ATOM   1775  C   ALA   275     -52.310  13.022  51.517  1.00  0.00           C  
ATOM   1776  O   ALA   275     -53.421  12.912  52.042  1.00  0.00           O  
ATOM   1777  CB  ALA   275     -52.569  12.543  49.089  1.00  0.00           C  
ATOM   1778  N   PHE   276     -51.436  13.938  51.917  1.00  0.00           N  
ATOM   1779  CA  PHE   276     -51.729  14.844  53.034  1.00  0.00           C  
ATOM   1780  C   PHE   276     -52.399  16.116  52.493  1.00  0.00           C  
ATOM   1781  O   PHE   276     -51.791  16.911  51.771  1.00  0.00           O  
ATOM   1782  CB  PHE   276     -50.626  15.478  53.891  1.00  0.00           C  
ATOM   1783  CG  PHE   276     -50.005  14.390  54.698  1.00  0.00           C  
ATOM   1784  CD1 PHE   276     -48.837  13.717  54.274  1.00  0.00           C  
ATOM   1785  CD2 PHE   276     -50.583  14.008  55.922  1.00  0.00           C  
ATOM   1786  CE1 PHE   276     -48.247  12.681  55.055  1.00  0.00           C  
ATOM   1787  CE2 PHE   276     -50.013  12.973  56.724  1.00  0.00           C  
ATOM   1788  CZ  PHE   276     -48.840  12.306  56.285  1.00  0.00           C  
ATOM   1789  N   PRO   277     -53.666  16.318  52.843  1.00  0.00           N  
ATOM   1790  CA  PRO   277     -54.433  17.484  52.373  1.00  0.00           C  
ATOM   1791  C   PRO   277     -55.171  18.111  53.556  1.00  0.00           C  
ATOM   1792  O   PRO   277     -56.403  18.133  53.608  1.00  0.00           O  
ATOM   1793  CB  PRO   277     -55.710  18.041  51.739  1.00  0.00           C  
ATOM   1794  CG  PRO   277     -56.949  17.185  52.009  1.00  0.00           C  
ATOM   1795  CD  PRO   277     -56.655  15.684  52.068  1.00  0.00           C  
ATOM   1796  N   SER   278     -54.420  18.637  54.536  1.00  0.00           N  
ATOM   1797  CA  SER   278     -55.017  19.254  55.724  1.00  0.00           C  
ATOM   1798  C   SER   278     -55.729  20.598  55.524  1.00  0.00           C  
ATOM   1799  O   SER   278     -56.657  20.953  56.256  1.00  0.00           O  
ATOM   1800  CB  SER   278     -54.252  19.749  56.954  1.00  0.00           C  
ATOM   1801  OG  SER   278     -53.425  20.849  56.604  1.00  0.00           O  
ATOM   1802  N   TRP   279     -55.301  21.362  54.526  1.00  0.00           N  
ATOM   1803  CA  TRP   279     -55.913  22.668  54.255  1.00  0.00           C  
ATOM   1804  C   TRP   279     -57.032  22.496  53.242  1.00  0.00           C  
ATOM   1805  O   TRP   279     -56.887  21.812  52.226  1.00  0.00           O  
ATOM   1806  CB  TRP   279     -55.133  23.815  53.600  1.00  0.00           C  
ATOM   1807  CG  TRP   279     -54.057  24.407  54.479  1.00  0.00           C  
ATOM   1808  CD1 TRP   279     -52.710  24.191  54.464  1.00  0.00           C  
ATOM   1809  CD2 TRP   279     -54.237  25.349  55.547  1.00  0.00           C  
ATOM   1810  NE1 TRP   279     -52.047  24.874  55.377  1.00  0.00           N  
ATOM   1811  CE2 TRP   279     -52.952  25.620  56.086  1.00  0.00           C  
ATOM   1812  CE3 TRP   279     -55.359  25.997  56.103  1.00  0.00           C  
ATOM   1813  CZ2 TRP   279     -52.753  26.519  57.169  1.00  0.00           C  
ATOM   1814  CZ3 TRP   279     -55.169  26.901  57.191  1.00  0.00           C  
ATOM   1815  CH2 TRP   279     -53.870  27.146  57.705  1.00  0.00           C  
ATOM   1816  N   GLU   280     -58.174  23.120  53.507  1.00  0.00           N  
ATOM   1817  CA  GLU   280     -59.304  22.997  52.602  1.00  0.00           C  
ATOM   1818  C   GLU   280     -58.984  23.360  51.159  1.00  0.00           C  
ATOM   1819  O   GLU   280     -59.410  22.689  50.216  1.00  0.00           O  
ATOM   1820  CB  GLU   280     -60.535  23.870  52.863  1.00  0.00           C  
ATOM   1821  CG  GLU   280     -61.683  23.615  51.884  1.00  0.00           C  
ATOM   1822  CD  GLU   280     -62.855  24.494  52.294  1.00  0.00           C  
ATOM   1823  OE1 GLU   280     -62.720  25.223  53.313  1.00  0.00           O  
ATOM   1824  OE2 GLU   280     -63.902  24.449  51.594  1.00  0.00           O  
ATOM   1825  N   ASN   281     -58.226  24.432  50.961  1.00  0.00           N  
ATOM   1826  CA  ASN   281     -57.901  24.843  49.599  1.00  0.00           C  
ATOM   1827  C   ASN   281     -57.055  23.816  48.855  1.00  0.00           C  
ATOM   1828  O   ASN   281     -57.155  23.658  47.636  1.00  0.00           O  
ATOM   1829  CB  ASN   281     -57.136  26.168  49.526  1.00  0.00           C  
ATOM   1830  CG  ASN   281     -58.111  27.292  49.847  1.00  0.00           C  
ATOM   1831  OD1 ASN   281     -59.325  27.126  49.747  1.00  0.00           O  
ATOM   1832  ND2 ASN   281     -57.631  28.499  50.251  1.00  0.00           N  
ATOM   1833  N   LYS   282     -56.205  23.099  49.582  1.00  0.00           N  
ATOM   1834  CA  LYS   282     -55.371  22.102  48.942  1.00  0.00           C  
ATOM   1835  C   LYS   282     -56.163  20.823  48.698  1.00  0.00           C  
ATOM   1836  O   LYS   282     -55.995  20.147  47.680  1.00  0.00           O  
ATOM   1837  CB  LYS   282     -54.137  21.524  49.641  1.00  0.00           C  
ATOM   1838  CG  LYS   282     -53.002  22.536  49.811  1.00  0.00           C  
ATOM   1839  CD  LYS   282     -51.747  21.946  50.457  1.00  0.00           C  
ATOM   1840  CE  LYS   282     -50.619  22.962  50.644  1.00  0.00           C  
ATOM   1841  NZ  LYS   282     -49.454  22.313  51.285  1.00  0.00           N  
ATOM   1842  N   TYR   283     -57.043  20.466  49.632  1.00  0.00           N  
ATOM   1843  CA  TYR   283     -57.874  19.276  49.450  1.00  0.00           C  
ATOM   1844  C   TYR   283     -58.813  19.530  48.261  1.00  0.00           C  
ATOM   1845  O   TYR   283     -59.171  18.616  47.513  1.00  0.00           O  
ATOM   1846  CB  TYR   283     -58.933  18.761  50.435  1.00  0.00           C  
ATOM   1847  CG  TYR   283     -59.480  17.491  49.881  1.00  0.00           C  
ATOM   1848  CD1 TYR   283     -58.719  16.316  49.947  1.00  0.00           C  
ATOM   1849  CD2 TYR   283     -60.761  17.433  49.288  1.00  0.00           C  
ATOM   1850  CE1 TYR   283     -59.203  15.096  49.437  1.00  0.00           C  
ATOM   1851  CE2 TYR   283     -61.268  16.200  48.765  1.00  0.00           C  
ATOM   1852  CZ  TYR   283     -60.472  15.041  48.850  1.00  0.00           C  
ATOM   1853  OH  TYR   283     -60.916  13.833  48.355  1.00  0.00           O  
ATOM   1854  N   HIS   284     -59.222  20.784  48.077  1.00  0.00           N  
ATOM   1855  CA  HIS   284     -60.108  21.114  46.963  1.00  0.00           C  
ATOM   1856  C   HIS   284     -59.400  20.941  45.619  1.00  0.00           C  
ATOM   1857  O   HIS   284     -59.961  20.403  44.660  1.00  0.00           O  
ATOM   1858  CB  HIS   284     -60.660  22.534  46.795  1.00  0.00           C  
ATOM   1859  CG  HIS   284     -61.576  22.671  45.615  1.00  0.00           C  
ATOM   1860  ND1 HIS   284     -62.832  22.103  45.543  1.00  0.00           N  
ATOM   1861  CD2 HIS   284     -61.417  23.324  44.440  1.00  0.00           C  
ATOM   1862  CE1 HIS   284     -63.400  22.389  44.411  1.00  0.00           C  
ATOM   1863  NE2 HIS   284     -62.565  23.133  43.711  1.00  0.00           N  
ATOM   1864  N   GLN   285     -58.154  21.394  45.527  1.00  0.00           N  
ATOM   1865  CA  GLN   285     -57.418  21.256  44.272  1.00  0.00           C  
ATOM   1866  C   GLN   285     -57.167  19.788  43.931  1.00  0.00           C  
ATOM   1867  O   GLN   285     -57.431  19.328  42.816  1.00  0.00           O  
ATOM   1868  CB  GLN   285     -55.989  21.777  44.088  1.00  0.00           C  
ATOM   1869  CG  GLN   285     -55.527  21.789  42.629  1.00  0.00           C  
ATOM   1870  CD  GLN   285     -55.129  20.370  42.250  1.00  0.00           C  
ATOM   1871  OE1 GLN   285     -54.526  19.648  43.042  1.00  0.00           O  
ATOM   1872  NE2 GLN   285     -55.445  19.893  41.016  1.00  0.00           N  
ATOM   1873  N   VAL   286     -56.651  19.033  44.893  1.00  0.00           N  
ATOM   1874  CA  VAL   286     -56.355  17.625  44.670  1.00  0.00           C  
ATOM   1875  C   VAL   286     -57.592  16.773  44.383  1.00  0.00           C  
ATOM   1876  O   VAL   286     -57.588  15.548  44.534  1.00  0.00           O  
ATOM   1877  CB  VAL   286     -55.865  16.356  45.401  1.00  0.00           C  
ATOM   1878  CG1 VAL   286     -54.455  16.491  45.978  1.00  0.00           C  
ATOM   1879  CG2 VAL   286     -56.746  15.956  46.586  1.00  0.00           C  
ATOM   1880  N   ARG   287     -58.642  17.425  43.854  1.00  0.00           N  
ATOM   1881  CA  ARG   287     -59.945  16.725  43.797  1.00  0.00           C  
ATOM   1882  C   ARG   287     -59.850  15.331  43.147  1.00  0.00           C  
ATOM   1883  O   ARG   287     -59.674  14.323  43.840  1.00  0.00           O  
ATOM   1884  CB  ARG   287     -60.775  17.687  42.920  1.00  0.00           C  
ATOM   1885  CG  ARG   287     -62.230  17.249  42.743  1.00  0.00           C  
ATOM   1886  CD  ARG   287     -63.078  18.246  41.950  1.00  0.00           C  
ATOM   1887  NE  ARG   287     -64.450  17.676  41.835  1.00  0.00           N  
ATOM   1888  CZ  ARG   287     -65.418  18.358  41.156  1.00  0.00           C  
ATOM   1889  NH1 ARG   287     -64.863  19.516  40.692  1.00  0.00           N  
ATOM   1890  NH2 ARG   287     -66.563  17.617  41.207  1.00  0.00           N  
ATOM   1891  N   THR   288     -59.982  15.309  41.788  1.00  0.00           N  
ATOM   1892  CA  THR   288     -59.817  14.204  40.844  1.00  0.00           C  
ATOM   1893  C   THR   288     -58.295  14.009  40.672  1.00  0.00           C  
ATOM   1894  O   THR   288     -57.850  13.119  39.937  1.00  0.00           O  
ATOM   1895  CB  THR   288     -60.468  14.543  39.480  1.00  0.00           C  
ATOM   1896  OG1 THR   288     -59.864  15.702  38.925  1.00  0.00           O  
ATOM   1897  CG2 THR   288     -61.971  14.800  39.683  1.00  0.00           C  
ATOM   1898  N   CYS   289     -57.508  14.871  41.362  1.00  0.00           N  
ATOM   1899  CA  CYS   289     -56.055  14.800  41.458  1.00  0.00           C  
ATOM   1900  C   CYS   289     -55.720  13.579  42.316  1.00  0.00           C  
ATOM   1901  O   CYS   289     -54.777  12.860  42.002  1.00  0.00           O  
ATOM   1902  CB  CYS   289     -55.489  16.072  42.098  1.00  0.00           C  
ATOM   1903  SG  CYS   289     -54.069  16.091  42.106  1.00  0.00           S  
ATOM   1904  N   LEU   290     -56.533  13.331  43.368  1.00  0.00           N  
ATOM   1905  CA  LEU   290     -56.423  12.184  44.266  1.00  0.00           C  
ATOM   1906  C   LEU   290     -56.679  10.894  43.507  1.00  0.00           C  
ATOM   1907  O   LEU   290     -56.119   9.863  43.866  1.00  0.00           O  
ATOM   1908  CB  LEU   290     -57.408  12.320  45.416  1.00  0.00           C  
ATOM   1909  CG  LEU   290     -57.065  13.455  46.382  1.00  0.00           C  
ATOM   1910  CD1 LEU   290     -58.116  13.728  47.457  1.00  0.00           C  
ATOM   1911  CD2 LEU   290     -55.780  13.253  47.185  1.00  0.00           C  
ATOM   1912  N   GLU   291     -57.515  10.962  42.449  1.00  0.00           N  
ATOM   1913  CA  GLU   291     -57.852   9.836  41.580  1.00  0.00           C  
ATOM   1914  C   GLU   291     -56.647   9.561  40.696  1.00  0.00           C  
ATOM   1915  O   GLU   291     -56.132   8.446  40.702  1.00  0.00           O  
ATOM   1916  CB  GLU   291     -59.150  10.120  40.796  1.00  0.00           C  
ATOM   1917  CG  GLU   291     -60.404  10.123  41.673  1.00  0.00           C  
ATOM   1918  CD  GLU   291     -61.580  10.558  40.810  1.00  0.00           C  
ATOM   1919  OE1 GLU   291     -61.347  10.896  39.618  1.00  0.00           O  
ATOM   1920  OE2 GLU   291     -62.727  10.558  41.330  1.00  0.00           O  
ATOM   1921  N   ILE   292     -56.155  10.612  40.009  1.00  0.00           N  
ATOM   1922  CA  ILE   292     -54.972  10.630  39.144  1.00  0.00           C  
ATOM   1923  C   ILE   292     -53.740  10.106  39.885  1.00  0.00           C  
ATOM   1924  O   ILE   292     -53.000   9.285  39.346  1.00  0.00           O  
ATOM   1925  CB  ILE   292     -54.726  12.083  38.674  1.00  0.00           C  
ATOM   1926  CG1 ILE   292     -55.813  12.612  37.723  1.00  0.00           C  
ATOM   1927  CG2 ILE   292     -53.402  12.266  37.913  1.00  0.00           C  
ATOM   1928  CD1 ILE   292     -55.727  14.118  37.477  1.00  0.00           C  
ATOM   1929  N   VAL   293     -53.537  10.591  41.121  1.00  0.00           N  
ATOM   1930  CA  VAL   293     -52.429  10.245  41.994  1.00  0.00           C  
ATOM   1931  C   VAL   293     -52.451   8.774  42.292  1.00  0.00           C  
ATOM   1932  O   VAL   293     -51.426   8.118  42.115  1.00  0.00           O  
ATOM   1933  CB  VAL   293     -52.471  11.154  43.225  1.00  0.00           C  
ATOM   1934  CG1 VAL   293     -51.470  10.756  44.312  1.00  0.00           C  
ATOM   1935  CG2 VAL   293     -52.160  12.619  42.912  1.00  0.00           C  
ATOM   1936  N   TYR   294     -53.651   8.260  42.702  1.00  0.00           N  
ATOM   1937  CA  TYR   294     -53.976   6.883  43.093  1.00  0.00           C  
ATOM   1938  C   TYR   294     -53.685   5.893  41.971  1.00  0.00           C  
ATOM   1939  O   TYR   294     -53.032   4.882  42.225  1.00  0.00           O  
ATOM   1940  CB  TYR   294     -55.438   6.792  43.530  1.00  0.00           C  
ATOM   1941  CG  TYR   294     -55.543   7.420  44.877  1.00  0.00           C  
ATOM   1942  CD1 TYR   294     -56.067   8.713  45.004  1.00  0.00           C  
ATOM   1943  CD2 TYR   294     -55.130   6.740  46.044  1.00  0.00           C  
ATOM   1944  CE1 TYR   294     -56.184   9.339  46.261  1.00  0.00           C  
ATOM   1945  CE2 TYR   294     -55.243   7.362  47.330  1.00  0.00           C  
ATOM   1946  CZ  TYR   294     -55.774   8.665  47.416  1.00  0.00           C  
ATOM   1947  OH  TYR   294     -55.897   9.305  48.631  1.00  0.00           O  
ATOM   1948  N   ASN   295     -54.145   6.194  40.732  1.00  0.00           N  
ATOM   1949  CA  ASN   295     -53.933   5.357  39.556  1.00  0.00           C  
ATOM   1950  C   ASN   295     -52.430   5.294  39.248  1.00  0.00           C  
ATOM   1951  O   ASN   295     -51.909   4.231  38.915  1.00  0.00           O  
ATOM   1952  CB  ASN   295     -54.702   5.905  38.342  1.00  0.00           C  
ATOM   1953  CG  ASN   295     -56.182   5.625  38.558  1.00  0.00           C  
ATOM   1954  OD1 ASN   295     -56.555   4.761  39.350  1.00  0.00           O  
ATOM   1955  ND2 ASN   295     -57.107   6.341  37.863  1.00  0.00           N  
ATOM   1956  N   CYS   296     -51.740   6.438  39.383  1.00  0.00           N  
ATOM   1957  CA  CYS   296     -50.304   6.577  39.167  1.00  0.00           C  
ATOM   1958  C   CYS   296     -49.536   5.748  40.165  1.00  0.00           C  
ATOM   1959  O   CYS   296     -48.566   5.065  39.816  1.00  0.00           O  
ATOM   1960  CB  CYS   296     -49.912   8.045  39.271  1.00  0.00           C  
ATOM   1961  SG  CYS   296     -49.936   8.923  37.694  1.00  0.00           S  
ATOM   1962  N   MET   297     -49.991   5.829  41.427  1.00  0.00           N  
ATOM   1963  CA  MET   297     -49.419   5.140  42.567  1.00  0.00           C  
ATOM   1964  C   MET   297     -50.068   3.772  42.856  1.00  0.00           C  
ATOM   1965  O   MET   297     -50.482   3.488  43.990  1.00  0.00           O  
ATOM   1966  CB  MET   297     -49.387   6.073  43.790  1.00  0.00           C  
ATOM   1967  CG  MET   297     -48.430   7.256  43.630  1.00  0.00           C  
ATOM   1968  SD  MET   297     -48.315   8.335  45.089  1.00  0.00           S  
ATOM   1969  CE  MET   297     -49.899   9.172  44.792  1.00  0.00           C  
ATOM   1970  N   ASP   298     -50.172   2.934  41.794  1.00  0.00           N  
ATOM   1971  CA  ASP   298     -50.643   1.544  41.881  1.00  0.00           C  
ATOM   1972  C   ASP   298     -49.383   0.670  41.779  1.00  0.00           C  
ATOM   1973  O   ASP   298     -48.551   0.882  40.888  1.00  0.00           O  
ATOM   1974  CB  ASP   298     -51.712   1.187  40.834  1.00  0.00           C  
ATOM   1975  CG  ASP   298     -52.183  -0.234  41.109  1.00  0.00           C  
ATOM   1976  OD1 ASP   298     -51.647  -0.862  42.060  1.00  0.00           O  
ATOM   1977  OD2 ASP   298     -53.087  -0.710  40.371  1.00  0.00           O  
ATOM   1978  N   ILE   299     -49.201  -0.249  42.739  1.00  0.00           N  
ATOM   1979  CA  ILE   299     -48.023  -1.103  42.808  1.00  0.00           C  
ATOM   1980  C   ILE   299     -47.841  -1.929  41.541  1.00  0.00           C  
ATOM   1981  O   ILE   299     -46.699  -2.084  41.094  1.00  0.00           O  
ATOM   1982  CB  ILE   299     -48.038  -1.952  44.083  1.00  0.00           C  
ATOM   1983  CG1 ILE   299     -47.953  -1.121  45.374  1.00  0.00           C  
ATOM   1984  CG2 ILE   299     -46.871  -2.950  44.169  1.00  0.00           C  
ATOM   1985  CD1 ILE   299     -46.668  -0.302  45.488  1.00  0.00           C  
ATOM   1986  N   ASP   300     -48.972  -2.393  40.924  1.00  0.00           N  
ATOM   1987  CA  ASP   300     -48.959  -3.125  39.657  1.00  0.00           C  
ATOM   1988  C   ASP   300     -48.734  -2.125  38.520  1.00  0.00           C  
ATOM   1989  O   ASP   300     -49.608  -1.290  38.247  1.00  0.00           O  
ATOM   1990  CB  ASP   300     -50.237  -3.943  39.434  1.00  0.00           C  
ATOM   1991  CG  ASP   300     -50.087  -4.701  38.123  1.00  0.00           C  
ATOM   1992  OD1 ASP   300     -49.073  -4.464  37.415  1.00  0.00           O  
ATOM   1993  OD2 ASP   300     -50.986  -5.528  37.812  1.00  0.00           O  
ATOM   1994  N   PRO   301     -47.546  -2.191  37.873  1.00  0.00           N  
ATOM   1995  CA  PRO   301     -47.229  -1.239  36.789  1.00  0.00           C  
ATOM   1996  C   PRO   301     -48.193  -1.197  35.592  1.00  0.00           C  
ATOM   1997  O   PRO   301     -48.450  -0.122  35.040  1.00  0.00           O  
ATOM   1998  CB  PRO   301     -45.821  -1.657  36.361  1.00  0.00           C  
ATOM   1999  CG  PRO   301     -45.275  -2.413  37.513  1.00  0.00           C  
ATOM   2000  CD  PRO   301     -46.425  -3.121  38.113  1.00  0.00           C  
ATOM   2001  N   ASP   302     -48.722  -2.350  35.189  1.00  0.00           N  
ATOM   2002  CA  ASP   302     -49.622  -2.449  34.030  1.00  0.00           C  
ATOM   2003  C   ASP   302     -50.931  -1.613  34.136  1.00  0.00           C  
ATOM   2004  O   ASP   302     -51.492  -1.225  33.098  1.00  0.00           O  
ATOM   2005  CB  ASP   302     -49.853  -3.910  33.668  1.00  0.00           C  
ATOM   2006  CG  ASP   302     -48.576  -4.446  33.037  1.00  0.00           C  
ATOM   2007  OD1 ASP   302     -47.685  -3.617  32.709  1.00  0.00           O  
ATOM   2008  OD2 ASP   302     -48.473  -5.691  32.876  1.00  0.00           O  
ATOM   2009  N   LYS   303     -51.372  -1.310  35.398  1.00  0.00           N  
ATOM   2010  CA  LYS   303     -52.591  -0.553  35.736  1.00  0.00           C  
ATOM   2011  C   LYS   303     -52.387   0.962  35.742  1.00  0.00           C  
ATOM   2012  O   LYS   303     -53.374   1.701  35.770  1.00  0.00           O  
ATOM   2013  CB  LYS   303     -53.161  -1.008  37.095  1.00  0.00           C  
ATOM   2014  CG  LYS   303     -53.657  -2.455  37.095  1.00  0.00           C  
ATOM   2015  CD  LYS   303     -54.239  -2.904  38.437  1.00  0.00           C  
ATOM   2016  CE  LYS   303     -54.775  -4.337  38.424  1.00  0.00           C  
ATOM   2017  NZ  LYS   303     -55.336  -4.679  39.750  1.00  0.00           N  
ATOM   2018  N   ARG   304     -51.107   1.423  35.761  1.00  0.00           N  
ATOM   2019  CA  ARG   304     -50.735   2.851  35.756  1.00  0.00           C  
ATOM   2020  C   ARG   304     -51.171   3.466  34.433  1.00  0.00           C  
ATOM   2021  O   ARG   304     -50.995   2.830  33.387  1.00  0.00           O  
ATOM   2022  CB  ARG   304     -49.238   3.056  36.000  1.00  0.00           C  
ATOM   2023  CG  ARG   304     -48.856   2.824  37.443  1.00  0.00           C  
ATOM   2024  CD  ARG   304     -47.357   2.770  37.642  1.00  0.00           C  
ATOM   2025  NE  ARG   304     -47.022   1.976  38.824  1.00  0.00           N  
ATOM   2026  CZ  ARG   304     -45.835   1.423  39.048  1.00  0.00           C  
ATOM   2027  NH1 ARG   304     -44.843   1.587  38.178  1.00  0.00           N  
ATOM   2028  NH2 ARG   304     -45.634   0.684  40.133  1.00  0.00           N  
ATOM   2029  N   PRO   305     -51.836   4.635  34.450  1.00  0.00           N  
ATOM   2030  CA  PRO   305     -52.336   5.194  33.187  1.00  0.00           C  
ATOM   2031  C   PRO   305     -51.250   5.744  32.293  1.00  0.00           C  
ATOM   2032  O   PRO   305     -50.147   6.019  32.765  1.00  0.00           O  
ATOM   2033  CB  PRO   305     -53.318   6.288  33.624  1.00  0.00           C  
ATOM   2034  CG  PRO   305     -53.239   6.356  35.104  1.00  0.00           C  
ATOM   2035  CD  PRO   305     -52.114   5.529  35.589  1.00  0.00           C  
ATOM   2036  N   THR   306     -51.550   5.885  30.999  1.00  0.00           N  
ATOM   2037  CA  THR   306     -50.572   6.440  30.068  1.00  0.00           C  
ATOM   2038  C   THR   306     -50.473   7.970  30.283  1.00  0.00           C  
ATOM   2039  O   THR   306     -51.409   8.574  30.823  1.00  0.00           O  
ATOM   2040  CB  THR   306     -50.926   6.093  28.624  1.00  0.00           C  
ATOM   2041  OG1 THR   306     -52.186   6.653  28.282  1.00  0.00           O  
ATOM   2042  CG2 THR   306     -50.989   4.564  28.469  1.00  0.00           C  
ATOM   2043  N   ALA   307     -49.346   8.582  29.858  1.00  0.00           N  
ATOM   2044  CA  ALA   307     -49.153  10.023  29.949  1.00  0.00           C  
ATOM   2045  C   ALA   307     -50.119  10.782  29.039  1.00  0.00           C  
ATOM   2046  O   ALA   307     -50.449  11.924  29.355  1.00  0.00           O  
ATOM   2047  CB  ALA   307     -47.683  10.436  29.775  1.00  0.00           C  
ATOM   2048  N   LEU   308     -50.636  10.115  27.960  1.00  0.00           N  
ATOM   2049  CA  LEU   308     -51.681  10.656  27.093  1.00  0.00           C  
ATOM   2050  C   LEU   308     -52.951  10.727  27.944  1.00  0.00           C  
ATOM   2051  O   LEU   308     -53.623  11.746  27.904  1.00  0.00           O  
ATOM   2052  CB  LEU   308     -51.905   9.787  25.836  1.00  0.00           C  
ATOM   2053  CG  LEU   308     -52.974  10.343  24.893  1.00  0.00           C  
ATOM   2054  CD1 LEU   308     -52.678  11.732  24.329  1.00  0.00           C  
ATOM   2055  CD2 LEU   308     -53.233   9.501  23.644  1.00  0.00           C  
ATOM   2056  N   GLU   309     -53.249   9.678  28.762  1.00  0.00           N  
ATOM   2057  CA  GLU   309     -54.409   9.721  29.672  1.00  0.00           C  
ATOM   2058  C   GLU   309     -54.188  10.640  30.871  1.00  0.00           C  
ATOM   2059  O   GLU   309     -55.143  11.266  31.312  1.00  0.00           O  
ATOM   2060  CB  GLU   309     -55.143   8.369  29.969  1.00  0.00           C  
ATOM   2061  CG  GLU   309     -55.919   7.820  28.770  1.00  0.00           C  
ATOM   2062  CD  GLU   309     -56.499   6.469  29.164  1.00  0.00           C  
ATOM   2063  OE1 GLU   309     -56.217   6.014  30.304  1.00  0.00           O  
ATOM   2064  OE2 GLU   309     -57.232   5.874  28.330  1.00  0.00           O  
ATOM   2065  N   ILE   310     -52.950  10.734  31.390  1.00  0.00           N  
ATOM   2066  CA  ILE   310     -52.629  11.633  32.511  1.00  0.00           C  
ATOM   2067  C   ILE   310     -52.837  13.088  32.037  1.00  0.00           C  
ATOM   2068  O   ILE   310     -53.563  13.842  32.681  1.00  0.00           O  
ATOM   2069  CB  ILE   310     -51.184  11.405  33.062  1.00  0.00           C  
ATOM   2070  CG1 ILE   310     -50.911   9.974  33.590  1.00  0.00           C  
ATOM   2071  CG2 ILE   310     -50.760  12.485  34.040  1.00  0.00           C  
ATOM   2072  CD1 ILE   310     -51.755   9.502  34.606  1.00  0.00           C  
ATOM   2073  N   ILE   311     -52.230  13.450  30.889  1.00  0.00           N  
ATOM   2074  CA  ILE   311     -52.318  14.782  30.285  1.00  0.00           C  
ATOM   2075  C   ILE   311     -53.744  15.084  29.793  1.00  0.00           C  
ATOM   2076  O   ILE   311     -54.086  16.255  29.625  1.00  0.00           O  
ATOM   2077  CB  ILE   311     -51.273  14.930  29.155  1.00  0.00           C  
ATOM   2078  CG1 ILE   311     -51.008  16.390  28.752  1.00  0.00           C  
ATOM   2079  CG2 ILE   311     -51.675  14.220  27.851  1.00  0.00           C  
ATOM   2080  CD1 ILE   311     -49.782  16.563  27.857  1.00  0.00           C  
ATOM   2081  N   GLN   312     -54.581  14.023  29.602  1.00  0.00           N  
ATOM   2082  CA  GLN   312     -55.992  14.118  29.196  1.00  0.00           C  
ATOM   2083  C   GLN   312     -56.756  14.598  30.426  1.00  0.00           C  
ATOM   2084  O   GLN   312     -57.396  15.645  30.376  1.00  0.00           O  
ATOM   2085  CB  GLN   312     -56.529  12.744  28.701  1.00  0.00           C  
ATOM   2086  CG  GLN   312     -57.970  12.800  28.190  1.00  0.00           C  
ATOM   2087  CD  GLN   312     -58.003  13.718  26.976  1.00  0.00           C  
ATOM   2088  OE1 GLN   312     -57.159  13.622  26.086  1.00  0.00           O  
ATOM   2089  NE2 GLN   312     -58.980  14.659  26.874  1.00  0.00           N  
ATOM   2090  N   ARG   313     -56.605  13.874  31.549  1.00  0.00           N  
ATOM   2091  CA  ARG   313     -57.210  14.179  32.846  1.00  0.00           C  
ATOM   2092  C   ARG   313     -56.799  15.583  33.323  1.00  0.00           C  
ATOM   2093  O   ARG   313     -57.651  16.352  33.763  1.00  0.00           O  
ATOM   2094  CB  ARG   313     -56.815  13.101  33.887  1.00  0.00           C  
ATOM   2095  CG  ARG   313     -57.483  11.746  33.645  1.00  0.00           C  
ATOM   2096  CD  ARG   313     -57.039  10.660  34.628  1.00  0.00           C  
ATOM   2097  NE  ARG   313     -57.744   9.402  34.254  1.00  0.00           N  
ATOM   2098  CZ  ARG   313     -57.473   8.243  34.922  1.00  0.00           C  
ATOM   2099  NH1 ARG   313     -56.531   8.521  35.871  1.00  0.00           N  
ATOM   2100  NH2 ARG   313     -58.249   7.259  34.382  1.00  0.00           N  
ATOM   2101  N   LEU   314     -55.512  15.933  33.163  1.00  0.00           N  
ATOM   2102  CA  LEU   314     -54.980  17.229  33.555  1.00  0.00           C  
ATOM   2103  C   LEU   314     -55.517  18.407  32.737  1.00  0.00           C  
ATOM   2104  O   LEU   314     -55.973  19.384  33.340  1.00  0.00           O  
ATOM   2105  CB  LEU   314     -53.445  17.210  33.622  1.00  0.00           C  
ATOM   2106  CG  LEU   314     -52.858  16.650  34.923  1.00  0.00           C  
ATOM   2107  CD1 LEU   314     -51.458  16.146  34.726  1.00  0.00           C  
ATOM   2108  CD2 LEU   314     -52.896  17.672  36.035  1.00  0.00           C  
ATOM   2109  N   ASP   315     -55.509  18.308  31.384  1.00  0.00           N  
ATOM   2110  CA  ASP   315     -56.012  19.353  30.469  1.00  0.00           C  
ATOM   2111  C   ASP   315     -57.500  19.642  30.726  1.00  0.00           C  
ATOM   2112  O   ASP   315     -57.945  20.779  30.542  1.00  0.00           O  
ATOM   2113  CB  ASP   315     -55.711  18.985  28.996  1.00  0.00           C  
ATOM   2114  CG  ASP   315     -54.219  19.170  28.760  1.00  0.00           C  
ATOM   2115  OD1 ASP   315     -53.553  19.782  29.638  1.00  0.00           O  
ATOM   2116  OD2 ASP   315     -53.725  18.703  27.700  1.00  0.00           O  
ATOM   2117  N   GLU   316     -58.253  18.623  31.178  1.00  0.00           N  
ATOM   2118  CA  GLU   316     -59.677  18.767  31.478  1.00  0.00           C  
ATOM   2119  C   GLU   316     -59.911  19.437  32.830  1.00  0.00           C  
ATOM   2120  O   GLU   316     -60.845  20.229  32.953  1.00  0.00           O  
ATOM   2121  CB  GLU   316     -60.441  17.436  31.324  1.00  0.00           C  
ATOM   2122  CG  GLU   316     -60.504  16.932  29.881  1.00  0.00           C  
ATOM   2123  CD  GLU   316     -61.216  15.587  29.883  1.00  0.00           C  
ATOM   2124  OE1 GLU   316     -61.602  15.124  30.989  1.00  0.00           O  
ATOM   2125  OE2 GLU   316     -61.384  15.005  28.778  1.00  0.00           O  
ATOM   2126  N   THR   317     -59.028  19.176  33.820  1.00  0.00           N  
ATOM   2127  CA  THR   317     -59.096  19.761  35.171  1.00  0.00           C  
ATOM   2128  C   THR   317     -58.914  21.307  35.186  1.00  0.00           C  
ATOM   2129  O   THR   317     -59.170  21.937  36.222  1.00  0.00           O  
ATOM   2130  CB  THR   317     -58.083  19.074  36.115  1.00  0.00           C  
ATOM   2131  OG1 THR   317     -56.762  19.249  35.624  1.00  0.00           O  
ATOM   2132  CG2 THR   317     -58.401  17.572  36.197  1.00  0.00           C  
ATOM   2133  N   GLU   318     -58.512  21.906  34.024  1.00  0.00           N  
ATOM   2134  CA  GLU   318     -58.305  23.348  33.803  1.00  0.00           C  
ATOM   2135  C   GLU   318     -59.571  24.213  34.102  1.00  0.00           C  
ATOM   2136  O   GLU   318     -60.678  23.655  34.110  1.00  0.00           O  
ATOM   2137  CB  GLU   318     -57.766  23.596  32.387  1.00  0.00           C  
ATOM   2138  CG  GLU   318     -56.329  23.110  32.187  1.00  0.00           C  
ATOM   2139  CD  GLU   318     -55.941  23.372  30.739  1.00  0.00           C  
ATOM   2140  OE1 GLU   318     -56.799  23.899  29.983  1.00  0.00           O  
ATOM   2141  OE2 GLU   318     -54.780  23.049  30.370  1.00  0.00           O  
ATOM   2142  N   SER   319     -59.429  25.551  34.383  1.00  0.00           N  
ATOM   2143  CA  SER   319     -60.601  26.377  34.767  1.00  0.00           C  
ATOM   2144  C   SER   319     -61.920  26.196  34.008  1.00  0.00           C  
ATOM   2145  O   SER   319     -62.982  26.135  34.632  1.00  0.00           O  
ATOM   2146  CB  SER   319     -60.075  27.822  34.690  1.00  0.00           C  
ATOM   2147  OG  SER   319     -59.070  28.029  35.672  1.00  0.00           O  
ATOM   2148  N   ALA   320     -46.004  35.397  14.594  1.00  0.00           N  
ATOM   2149  CA  ALA   320     -46.166  33.929  14.558  1.00  0.00           C  
ATOM   2150  C   ALA   320     -44.964  33.259  13.899  1.00  0.00           C  
ATOM   2151  O   ALA   320     -44.368  32.343  14.466  1.00  0.00           O  
ATOM   2152  CB  ALA   320     -47.456  33.725  13.744  1.00  0.00           C  
ATOM   2153  N   ASN   321     -44.605  33.767  12.699  1.00  0.00           N  
ATOM   2154  CA  ASN   321     -43.505  33.373  11.815  1.00  0.00           C  
ATOM   2155  C   ASN   321     -42.417  34.509  11.795  1.00  0.00           C  
ATOM   2156  O   ASN   321     -41.515  34.511  10.953  1.00  0.00           O  
ATOM   2157  CB  ASN   321     -44.125  32.993  10.438  1.00  0.00           C  
ATOM   2158  CG  ASN   321     -44.936  31.719  10.623  1.00  0.00           C  
ATOM   2159  OD1 ASN   321     -44.641  30.900  11.492  1.00  0.00           O  
ATOM   2160  ND2 ASN   321     -46.005  31.482   9.816  1.00  0.00           N  
ATOM   2161  N   TYR   322     -42.528  35.473  12.729  1.00  0.00           N  
ATOM   2162  CA  TYR   322     -41.621  36.610  12.859  1.00  0.00           C  
ATOM   2163  C   TYR   322     -40.765  36.437  14.117  1.00  0.00           C  
ATOM   2164  O   TYR   322     -41.300  36.352  15.233  1.00  0.00           O  
ATOM   2165  CB  TYR   322     -42.399  37.955  12.830  1.00  0.00           C  
ATOM   2166  CG  TYR   322     -42.981  38.107  11.467  1.00  0.00           C  
ATOM   2167  CD1 TYR   322     -44.264  37.615  11.198  1.00  0.00           C  
ATOM   2168  CD2 TYR   322     -42.270  38.745  10.426  1.00  0.00           C  
ATOM   2169  CE1 TYR   322     -44.849  37.742   9.922  1.00  0.00           C  
ATOM   2170  CE2 TYR   322     -42.850  38.883   9.124  1.00  0.00           C  
ATOM   2171  CZ  TYR   322     -44.143  38.373   8.892  1.00  0.00           C  
ATOM   2172  OH  TYR   322     -44.740  38.478   7.654  1.00  0.00           O  
ATOM   2173  N   SER   323     -39.437  36.363  13.921  1.00  0.00           N  
ATOM   2174  CA  SER   323     -38.455  36.201  14.992  1.00  0.00           C  
ATOM   2175  C   SER   323     -37.603  37.460  15.069  1.00  0.00           C  
ATOM   2176  O   SER   323     -36.979  37.825  14.073  1.00  0.00           O  
ATOM   2177  CB  SER   323     -37.560  34.974  14.741  1.00  0.00           C  
ATOM   2178  OG  SER   323     -38.335  33.785  14.794  1.00  0.00           O  
ATOM   2179  N   VAL   324     -37.573  38.125  16.242  1.00  0.00           N  
ATOM   2180  CA  VAL   324     -36.817  39.363  16.438  1.00  0.00           C  
ATOM   2181  C   VAL   324     -35.410  39.077  16.903  1.00  0.00           C  
ATOM   2182  O   VAL   324     -35.236  38.508  17.978  1.00  0.00           O  
ATOM   2183  CB  VAL   324     -37.549  40.303  17.408  1.00  0.00           C  
ATOM   2184  CG1 VAL   324     -36.803  41.613  17.668  1.00  0.00           C  
ATOM   2185  CG2 VAL   324     -38.937  40.723  16.920  1.00  0.00           C  
ATOM   2186  N   THR   404     -34.406  39.497  16.106  1.00  0.00           N  
ATOM   2187  CA  THR   404     -32.980  39.273  16.352  1.00  0.00           C  
ATOM   2188  C   THR   404     -32.536  39.472  17.798  1.00  0.00           C  
ATOM   2189  O   THR   404     -31.641  38.774  18.259  1.00  0.00           O  
ATOM   2190  CB  THR   404     -32.099  40.047  15.350  1.00  0.00           C  
ATOM   2191  OG1 THR   404     -32.360  39.603  14.027  1.00  0.00           O  
ATOM   2192  CG2 THR   404     -30.617  39.808  15.684  1.00  0.00           C  
ATOM   2193  N   ASP   405     -33.216  40.393  18.514  1.00  0.00           N  
ATOM   2194  CA  ASP   405     -32.986  40.806  19.902  1.00  0.00           C  
ATOM   2195  C   ASP   405     -33.241  39.668  20.890  1.00  0.00           C  
ATOM   2196  O   ASP   405     -32.521  39.551  21.900  1.00  0.00           O  
ATOM   2197  CB  ASP   405     -33.877  42.012  20.251  1.00  0.00           C  
ATOM   2198  CG  ASP   405     -33.315  43.234  19.539  1.00  0.00           C  
ATOM   2199  OD1 ASP   405     -32.166  43.145  19.028  1.00  0.00           O  
ATOM   2200  OD2 ASP   405     -34.027  44.273  19.495  1.00  0.00           O  
ATOM   2201  N   GLY   406     -34.272  38.828  20.596  1.00  0.00           N  
ATOM   2202  CA  GLY   406     -34.685  37.712  21.450  1.00  0.00           C  
ATOM   2203  C   GLY   406     -33.950  36.426  21.153  1.00  0.00           C  
ATOM   2204  O   GLY   406     -34.116  35.437  21.878  1.00  0.00           O  
ATOM   2205  N   PHE   407     -33.093  36.460  20.115  1.00  0.00           N  
ATOM   2206  CA  PHE   407     -32.253  35.331  19.724  1.00  0.00           C  
ATOM   2207  C   PHE   407     -30.933  35.355  20.485  1.00  0.00           C  
ATOM   2208  O   PHE   407     -30.213  36.344  20.432  1.00  0.00           O  
ATOM   2209  CB  PHE   407     -31.985  35.348  18.213  1.00  0.00           C  
ATOM   2210  CG  PHE   407     -33.270  35.034  17.527  1.00  0.00           C  
ATOM   2211  CD1 PHE   407     -34.144  36.047  17.073  1.00  0.00           C  
ATOM   2212  CD2 PHE   407     -33.641  33.694  17.313  1.00  0.00           C  
ATOM   2213  CE1 PHE   407     -35.368  35.738  16.414  1.00  0.00           C  
ATOM   2214  CE2 PHE   407     -34.863  33.356  16.655  1.00  0.00           C  
ATOM   2215  CZ  PHE   407     -35.730  34.384  16.206  1.00  0.00           C  
ATOM   2216  N   SER   408     -30.613  34.268  21.188  1.00  0.00           N  
ATOM   2217  CA  SER   408     -29.349  34.149  21.910  1.00  0.00           C  
ATOM   2218  C   SER   408     -28.646  32.871  21.448  1.00  0.00           C  
ATOM   2219  O   SER   408     -29.181  31.783  21.646  1.00  0.00           O  
ATOM   2220  CB  SER   408     -29.537  34.218  23.444  1.00  0.00           C  
ATOM   2221  OG  SER   408     -28.290  34.031  24.097  1.00  0.00           O  
ATOM   2222  N   TYR   409     -27.488  33.020  20.737  1.00  0.00           N  
ATOM   2223  CA  TYR   409     -26.668  31.923  20.180  1.00  0.00           C  
ATOM   2224  C   TYR   409     -26.144  30.970  21.256  1.00  0.00           C  
ATOM   2225  O   TYR   409     -25.819  31.396  22.361  1.00  0.00           O  
ATOM   2226  CB  TYR   409     -25.516  32.481  19.330  1.00  0.00           C  
ATOM   2227  CG  TYR   409     -26.111  33.057  18.092  1.00  0.00           C  
ATOM   2228  CD1 TYR   409     -26.211  34.447  17.948  1.00  0.00           C  
ATOM   2229  CD2 TYR   409     -26.579  32.234  17.044  1.00  0.00           C  
ATOM   2230  CE1 TYR   409     -26.765  35.030  16.791  1.00  0.00           C  
ATOM   2231  CE2 TYR   409     -27.145  32.809  15.860  1.00  0.00           C  
ATOM   2232  CZ  TYR   409     -27.229  34.213  15.754  1.00  0.00           C  
ATOM   2233  OH  TYR   409     -27.770  34.811  14.636  1.00  0.00           O  
ATOM   2234  N   GLU   410     -26.085  29.675  20.915  1.00  0.00           N  
ATOM   2235  CA  GLU   410     -25.612  28.583  21.771  1.00  0.00           C  
ATOM   2236  C   GLU   410     -24.339  28.052  21.145  1.00  0.00           C  
ATOM   2237  O   GLU   410     -23.285  28.058  21.779  1.00  0.00           O  
ATOM   2238  CB  GLU   410     -26.705  27.492  21.910  1.00  0.00           C  
ATOM   2239  CG  GLU   410     -26.313  26.352  22.852  1.00  0.00           C  
ATOM   2240  CD  GLU   410     -26.134  26.934  24.247  1.00  0.00           C  
ATOM   2241  OE1 GLU   410     -27.085  27.601  24.736  1.00  0.00           O  
ATOM   2242  OE2 GLU   410     -25.044  26.721  24.841  1.00  0.00           O  
ATOM   2243  N   GLN   411     -24.433  27.616  19.886  1.00  0.00           N  
ATOM   2244  CA  GLN   411     -23.300  27.112  19.109  1.00  0.00           C  
ATOM   2245  C   GLN   411     -23.585  27.174  17.608  1.00  0.00           C  
ATOM   2246  O   GLN   411     -24.693  27.523  17.208  1.00  0.00           O  
ATOM   2247  CB  GLN   411     -22.829  25.703  19.579  1.00  0.00           C  
ATOM   2248  CG  GLN   411     -23.894  24.617  19.414  1.00  0.00           C  
ATOM   2249  CD  GLN   411     -23.302  23.300  19.895  1.00  0.00           C  
ATOM   2250  OE1 GLN   411     -23.284  23.014  21.091  1.00  0.00           O  
ATOM   2251  NE2 GLN   411     -22.785  22.427  18.989  1.00  0.00           N  
ATOM   2252  N   ILE   412     -22.577  26.894  16.792  1.00  0.00           N  
ATOM   2253  CA  ILE   412     -22.735  26.819  15.342  1.00  0.00           C  
ATOM   2254  C   ILE   412     -23.069  25.365  15.031  1.00  0.00           C  
ATOM   2255  O   ILE   412     -22.700  24.467  15.800  1.00  0.00           O  
ATOM   2256  CB  ILE   412     -21.458  27.287  14.631  1.00  0.00           C  
ATOM   2257  CG1 ILE   412     -20.229  26.417  14.943  1.00  0.00           C  
ATOM   2258  CG2 ILE   412     -21.041  28.720  15.000  1.00  0.00           C  
ATOM   2259  CD1 ILE   412     -19.010  26.754  14.084  1.00  0.00           C  
ATOM   2260  N   LEU   413     -23.823  25.127  13.967  1.00  0.00           N  
ATOM   2261  CA  LEU   413     -24.249  23.760  13.653  1.00  0.00           C  
ATOM   2262  C   LEU   413     -23.691  23.173  12.388  1.00  0.00           C  
ATOM   2263  O   LEU   413     -23.773  21.956  12.212  1.00  0.00           O  
ATOM   2264  CB  LEU   413     -25.789  23.571  13.739  1.00  0.00           C  
ATOM   2265  CG  LEU   413     -26.478  23.956  15.035  1.00  0.00           C  
ATOM   2266  CD1 LEU   413     -27.927  24.075  14.818  1.00  0.00           C  
ATOM   2267  CD2 LEU   413     -26.187  22.975  16.143  1.00  0.00           C  
ATOM   2268  N   GLY   414     -23.115  24.016  11.539  1.00  0.00           N  
ATOM   2269  CA  GLY   414     -22.504  23.591  10.288  1.00  0.00           C  
ATOM   2270  C   GLY   414     -22.609  24.609   9.177  1.00  0.00           C  
ATOM   2271  O   GLY   414     -23.393  25.565   9.264  1.00  0.00           O  
ATOM   2272  N   LYS   415     -21.798  24.403   8.117  1.00  0.00           N  
ATOM   2273  CA  LYS   415     -21.752  25.260   6.936  1.00  0.00           C  
ATOM   2274  C   LYS   415     -22.441  24.521   5.795  1.00  0.00           C  
ATOM   2275  O   LYS   415     -22.091  23.374   5.504  1.00  0.00           O  
ATOM   2276  CB  LYS   415     -20.291  25.627   6.594  1.00  0.00           C  
ATOM   2277  CG  LYS   415     -19.618  26.504   7.652  1.00  0.00           C  
ATOM   2278  CD  LYS   415     -18.175  26.879   7.310  1.00  0.00           C  
ATOM   2279  CE  LYS   415     -17.487  27.717   8.390  1.00  0.00           C  
ATOM   2280  NZ  LYS   415     -16.094  28.015   7.988  1.00  0.00           N  
ATOM   2281  N   GLU   416     -23.365  25.049   5.047  1.00  0.00           N  
ATOM   2282  CA  GLU   416     -23.895  24.269   3.957  1.00  0.00           C  
ATOM   2283  C   GLU   416     -23.009  24.320   2.727  1.00  0.00           C  
ATOM   2284  O   GLU   416     -21.900  24.861   2.742  1.00  0.00           O  
ATOM   2285  CB  GLU   416     -25.258  24.658   3.376  1.00  0.00           C  
ATOM   2286  CG  GLU   416     -26.414  24.486   4.364  1.00  0.00           C  
ATOM   2287  CD  GLU   416     -26.489  23.015   4.747  1.00  0.00           C  
ATOM   2288  OE1 GLU   416     -26.527  22.163   3.820  1.00  0.00           O  
ATOM   2289  OE2 GLU   416     -26.510  22.724   5.973  1.00  0.00           O  
ATOM   2290  N   SER   417     -23.496  23.750   1.639  1.00  0.00           N  
ATOM   2291  CA  SER   417     -22.725  23.713   0.399  1.00  0.00           C  
ATOM   2292  C   SER   417     -22.224  25.115  -0.030  1.00  0.00           C  
ATOM   2293  O   SER   417     -21.105  25.280  -0.523  1.00  0.00           O  
ATOM   2294  CB  SER   417     -23.248  23.340  -0.990  1.00  0.00           C  
ATOM   2295  OG  SER   417     -23.643  21.976  -1.013  1.00  0.00           O  
ATOM   2296  N   LEU   418     -23.060  26.131   0.159  1.00  0.00           N  
ATOM   2297  CA  LEU   418     -22.709  27.511  -0.179  1.00  0.00           C  
ATOM   2298  C   LEU   418     -21.901  28.236   0.910  1.00  0.00           C  
ATOM   2299  O   LEU   418     -21.654  29.441   0.812  1.00  0.00           O  
ATOM   2300  CB  LEU   418     -23.800  28.565  -0.395  1.00  0.00           C  
ATOM   2301  CG  LEU   418     -24.723  28.254  -1.575  1.00  0.00           C  
ATOM   2302  CD1 LEU   418     -25.896  29.219  -1.748  1.00  0.00           C  
ATOM   2303  CD2 LEU   418     -24.047  28.267  -2.945  1.00  0.00           C  
ATOM   2304  N   ASP   419     -21.473  27.539   1.957  1.00  0.00           N  
ATOM   2305  CA  ASP   419     -20.730  28.205   3.025  1.00  0.00           C  
ATOM   2306  C   ASP   419     -21.598  29.040   3.986  1.00  0.00           C  
ATOM   2307  O   ASP   419     -21.084  29.791   4.819  1.00  0.00           O  
ATOM   2308  CB  ASP   419     -19.661  29.203   2.575  1.00  0.00           C  
ATOM   2309  CG  ASP   419     -18.620  28.444   1.764  1.00  0.00           C  
ATOM   2310  OD1 ASP   419     -18.210  27.340   2.213  1.00  0.00           O  
ATOM   2311  OD2 ASP   419     -18.222  28.957   0.685  1.00  0.00           O  
ATOM   2312  N   ALA   420     -22.925  28.924   3.886  1.00  0.00           N  
ATOM   2313  CA  ALA   420     -23.880  29.521   4.814  1.00  0.00           C  
ATOM   2314  C   ALA   420     -23.970  28.732   6.117  1.00  0.00           C  
ATOM   2315  O   ALA   420     -24.262  27.533   6.151  1.00  0.00           O  
ATOM   2316  CB  ALA   420     -25.280  29.607   4.216  1.00  0.00           C  
ATOM   2317  N   ASP   421     -23.707  29.444   7.223  1.00  0.00           N  
ATOM   2318  CA  ASP   421     -23.681  28.830   8.539  1.00  0.00           C  
ATOM   2319  C   ASP   421     -25.086  28.640   9.107  1.00  0.00           C  
ATOM   2320  O   ASP   421     -25.966  29.500   9.011  1.00  0.00           O  
ATOM   2321  CB  ASP   421     -22.946  29.600   9.640  1.00  0.00           C  
ATOM   2322  CG  ASP   421     -21.452  29.507   9.362  1.00  0.00           C  
ATOM   2323  OD1 ASP   421     -21.062  28.679   8.496  1.00  0.00           O  
ATOM   2324  OD2 ASP   421     -20.682  30.262  10.013  1.00  0.00           O  
ATOM   2325  N   VAL   422     -25.347  27.518   9.690  1.00  0.00           N  
ATOM   2326  CA  VAL   422     -26.521  27.212  10.526  1.00  0.00           C  
ATOM   2327  C   VAL   422     -25.965  27.265  11.954  1.00  0.00           C  
ATOM   2328  O   VAL   422     -24.878  26.743  12.193  1.00  0.00           O  
ATOM   2329  CB  VAL   422     -27.154  25.828  10.196  1.00  0.00           C  
ATOM   2330  CG1 VAL   422     -28.370  25.541  11.077  1.00  0.00           C  
ATOM   2331  CG2 VAL   422     -27.524  25.729   8.711  1.00  0.00           C  
ATOM   2332  N   HIS   423     -26.639  27.965  12.858  1.00  0.00           N  
ATOM   2333  CA  HIS   423     -26.205  28.107  14.248  1.00  0.00           C  
ATOM   2334  C   HIS   423     -27.401  27.877  15.165  1.00  0.00           C  
ATOM   2335  O   HIS   423     -28.516  28.287  14.822  1.00  0.00           O  
ATOM   2336  CB  HIS   423     -25.637  29.509  14.498  1.00  0.00           C  
ATOM   2337  CG  HIS   423     -24.363  29.767  13.750  1.00  0.00           C  
ATOM   2338  ND1 HIS   423     -23.863  31.027  13.488  1.00  0.00           N  
ATOM   2339  CD2 HIS   423     -23.469  28.912  13.199  1.00  0.00           C  
ATOM   2340  CE1 HIS   423     -22.747  30.949  12.830  1.00  0.00           C  
ATOM   2341  NE2 HIS   423     -22.475  29.673  12.634  1.00  0.00           N  
ATOM   2342  N   LYS   424     -27.175  27.240  16.335  1.00  0.00           N  
ATOM   2343  CA  LYS   424     -28.209  26.982  17.339  1.00  0.00           C  
ATOM   2344  C   LYS   424     -28.425  28.227  18.113  1.00  0.00           C  
ATOM   2345  O   LYS   424     -27.468  28.844  18.579  1.00  0.00           O  
ATOM   2346  CB  LYS   424     -27.843  25.825  18.290  1.00  0.00           C  
ATOM   2347  CG  LYS   424     -28.940  25.500  19.306  1.00  0.00           C  
ATOM   2348  CD  LYS   424     -28.604  24.313  20.211  1.00  0.00           C  
ATOM   2349  CE  LYS   424     -29.702  23.987  21.226  1.00  0.00           C  
ATOM   2350  NZ  LYS   424     -29.296  22.833  22.058  1.00  0.00           N  
ATOM   2351  N   ALA   425     -29.691  28.598  18.249  1.00  0.00           N  
ATOM   2352  CA  ALA   425     -30.128  29.776  19.006  1.00  0.00           C  
ATOM   2353  C   ALA   425     -31.203  29.427  20.011  1.00  0.00           C  
ATOM   2354  O   ALA   425     -31.868  28.411  19.894  1.00  0.00           O  
ATOM   2355  CB  ALA   425     -30.664  30.883  18.053  1.00  0.00           C  
ATOM   2356  N   PHE   426     -31.392  30.301  20.963  1.00  0.00           N  
ATOM   2357  CA  PHE   426     -32.478  30.206  21.904  1.00  0.00           C  
ATOM   2358  C   PHE   426     -33.354  31.423  21.624  1.00  0.00           C  
ATOM   2359  O   PHE   426     -32.833  32.534  21.485  1.00  0.00           O  
ATOM   2360  CB  PHE   426     -31.987  30.186  23.344  1.00  0.00           C  
ATOM   2361  CG  PHE   426     -31.246  28.909  23.547  1.00  0.00           C  
ATOM   2362  CD1 PHE   426     -29.854  28.808  23.328  1.00  0.00           C  
ATOM   2363  CD2 PHE   426     -31.935  27.758  23.971  1.00  0.00           C  
ATOM   2364  CE1 PHE   426     -29.153  27.584  23.529  1.00  0.00           C  
ATOM   2365  CE2 PHE   426     -31.258  26.519  24.179  1.00  0.00           C  
ATOM   2366  CZ  PHE   426     -29.859  26.433  23.955  1.00  0.00           C  
ATOM   2367  N   LEU   427     -34.655  31.209  21.426  1.00  0.00           N  
ATOM   2368  CA  LEU   427     -35.546  32.320  21.120  1.00  0.00           C  
ATOM   2369  C   LEU   427     -36.424  32.577  22.316  1.00  0.00           C  
ATOM   2370  O   LEU   427     -37.464  31.933  22.477  1.00  0.00           O  
ATOM   2371  CB  LEU   427     -36.326  32.155  19.783  1.00  0.00           C  
ATOM   2372  CG  LEU   427     -37.225  33.347  19.450  1.00  0.00           C  
ATOM   2373  CD1 LEU   427     -36.491  34.669  19.230  1.00  0.00           C  
ATOM   2374  CD2 LEU   427     -38.062  33.191  18.181  1.00  0.00           C  
ATOM   2375  N   TYR   428     -35.968  33.526  23.160  1.00  0.00           N  
ATOM   2376  CA  TYR   428     -36.585  33.922  24.418  1.00  0.00           C  
ATOM   2377  C   TYR   428     -37.225  35.315  24.310  1.00  0.00           C  
ATOM   2378  O   TYR   428     -36.590  36.323  24.641  1.00  0.00           O  
ATOM   2379  CB  TYR   428     -35.561  33.807  25.578  1.00  0.00           C  
ATOM   2380  CG  TYR   428     -35.163  32.375  25.684  1.00  0.00           C  
ATOM   2381  CD1 TYR   428     -33.961  31.941  25.108  1.00  0.00           C  
ATOM   2382  CD2 TYR   428     -35.968  31.432  26.360  1.00  0.00           C  
ATOM   2383  CE1 TYR   428     -33.550  30.596  25.190  1.00  0.00           C  
ATOM   2384  CE2 TYR   428     -35.564  30.060  26.452  1.00  0.00           C  
ATOM   2385  CZ  TYR   428     -34.349  29.663  25.859  1.00  0.00           C  
ATOM   2386  OH  TYR   428     -33.921  28.354  25.918  1.00  0.00           O  
ATOM   2387  N   GLU   429     -38.490  35.379  23.825  1.00  0.00           N  
ATOM   2388  CA  GLU   429     -39.165  36.687  23.682  1.00  0.00           C  
ATOM   2389  C   GLU   429     -39.531  37.342  25.004  1.00  0.00           C  
ATOM   2390  O   GLU   429     -39.637  38.568  25.067  1.00  0.00           O  
ATOM   2391  CB  GLU   429     -40.445  36.354  22.908  1.00  0.00           C  
ATOM   2392  CG  GLU   429     -40.192  35.962  21.451  1.00  0.00           C  
ATOM   2393  CD  GLU   429     -41.526  35.568  20.832  1.00  0.00           C  
ATOM   2394  OE1 GLU   429     -42.543  35.560  21.574  1.00  0.00           O  
ATOM   2395  OE2 GLU   429     -41.545  35.270  19.608  1.00  0.00           O  
ATOM   2396  N   GLY   430     -39.751  36.532  26.045  1.00  0.00           N  
ATOM   2397  CA  GLY   430     -40.166  36.995  27.369  1.00  0.00           C  
ATOM   2398  C   GLY   430     -38.982  37.226  28.302  1.00  0.00           C  
ATOM   2399  O   GLY   430     -39.183  37.635  29.446  1.00  0.00           O  
ATOM   2400  N   SER   431     -37.747  36.930  27.829  1.00  0.00           N  
ATOM   2401  CA  SER   431     -36.484  37.075  28.570  1.00  0.00           C  
ATOM   2402  C   SER   431     -36.393  36.324  29.928  1.00  0.00           C  
ATOM   2403  O   SER   431     -35.343  36.328  30.573  1.00  0.00           O  
ATOM   2404  CB  SER   431     -36.085  38.544  28.689  1.00  0.00           C  
ATOM   2405  OG  SER   431     -35.880  39.100  27.399  1.00  0.00           O  
ATOM   2406  N   ILE   432     -37.479  35.644  30.321  1.00  0.00           N  
ATOM   2407  CA  ILE   432     -37.640  34.874  31.554  1.00  0.00           C  
ATOM   2408  C   ILE   432     -36.907  33.504  31.549  1.00  0.00           C  
ATOM   2409  O   ILE   432     -37.044  32.741  32.529  1.00  0.00           O  
ATOM   2410  CB  ILE   432     -39.147  34.673  31.848  1.00  0.00           C  
ATOM   2411  CG1 ILE   432     -39.899  33.942  30.723  1.00  0.00           C  
ATOM   2412  CG2 ILE   432     -39.913  35.991  32.053  1.00  0.00           C  
ATOM   2413  CD1 ILE   432     -39.669  32.431  30.718  1.00  0.00           C  
ATOM   2414  N   SER   433     -36.176  33.204  30.464  1.00  0.00           N  
ATOM   2415  CA  SER   433     -35.430  31.962  30.304  1.00  0.00           C  
ATOM   2416  C   SER   433     -36.317  30.782  30.011  1.00  0.00           C  
ATOM   2417  O   SER   433     -36.028  29.668  30.449  1.00  0.00           O  
ATOM   2418  CB  SER   433     -34.609  31.680  31.565  1.00  0.00           C  
ATOM   2419  OG  SER   433     -33.703  32.747  31.806  1.00  0.00           O  
ATOM   2420  N   GLY   434     -37.412  31.025  29.271  1.00  0.00           N  
ATOM   2421  CA  GLY   434     -38.423  30.014  28.909  1.00  0.00           C  
ATOM   2422  C   GLY   434     -38.632  29.917  27.388  1.00  0.00           C  
ATOM   2423  O   GLY   434     -39.707  29.496  26.934  1.00  0.00           O  
ATOM   2424  N   PRO   435     -37.631  30.335  26.620  1.00  0.00           N  
ATOM   2425  CA  PRO   435     -37.714  30.331  25.166  1.00  0.00           C  
ATOM   2426  C   PRO   435     -37.536  28.964  24.554  1.00  0.00           C  
ATOM   2427  O   PRO   435     -37.322  27.989  25.273  1.00  0.00           O  
ATOM   2428  CB  PRO   435     -36.583  31.275  24.748  1.00  0.00           C  
ATOM   2429  CG  PRO   435     -35.389  31.257  25.704  1.00  0.00           C  
ATOM   2430  CD  PRO   435     -35.783  31.105  27.174  1.00  0.00           C  
ATOM   2431  N   ALA   436     -37.596  28.900  23.210  1.00  0.00           N  
ATOM   2432  CA  ALA   436     -37.449  27.677  22.433  1.00  0.00           C  
ATOM   2433  C   ALA   436     -36.188  27.645  21.575  1.00  0.00           C  
ATOM   2434  O   ALA   436     -35.659  28.692  21.207  1.00  0.00           O  
ATOM   2435  CB  ALA   436     -38.723  27.344  21.642  1.00  0.00           C  
ATOM   2436  N   LYS   437     -35.700  26.421  21.289  1.00  0.00           N  
ATOM   2437  CA  LYS   437     -34.475  26.169  20.559  1.00  0.00           C  
ATOM   2438  C   LYS   437     -34.705  26.049  19.100  1.00  0.00           C  
ATOM   2439  O   LYS   437     -35.316  25.079  18.619  1.00  0.00           O  
ATOM   2440  CB  LYS   437     -33.742  24.946  21.102  1.00  0.00           C  
ATOM   2441  CG  LYS   437     -33.130  25.167  22.487  1.00  0.00           C  
ATOM   2442  CD  LYS   437     -34.164  25.211  23.614  1.00  0.00           C  
ATOM   2443  CE  LYS   437     -35.007  23.939  23.722  1.00  0.00           C  
ATOM   2444  NZ  LYS   437     -36.023  24.095  24.787  1.00  0.00           N  
ATOM   2445  N   VAL   438     -34.167  27.038  18.375  1.00  0.00           N  
ATOM   2446  CA  VAL   438     -34.227  27.124  16.918  1.00  0.00           C  
ATOM   2447  C   VAL   438     -32.854  27.099  16.296  1.00  0.00           C  
ATOM   2448  O   VAL   438     -31.878  27.548  16.894  1.00  0.00           O  
ATOM   2449  CB  VAL   438     -35.021  28.365  16.458  1.00  0.00           C  
ATOM   2450  CG1 VAL   438     -36.491  28.247  16.851  1.00  0.00           C  
ATOM   2451  CG2 VAL   438     -34.408  29.669  16.990  1.00  0.00           C  
ATOM   2452  N   VAL   439     -32.799  26.609  15.068  1.00  0.00           N  
ATOM   2453  CA  VAL   439     -31.614  26.576  14.203  1.00  0.00           C  
ATOM   2454  C   VAL   439     -31.743  27.787  13.258  1.00  0.00           C  
ATOM   2455  O   VAL   439     -32.775  27.910  12.586  1.00  0.00           O  
ATOM   2456  CB  VAL   439     -31.605  25.277  13.385  1.00  0.00           C  
ATOM   2457  CG1 VAL   439     -30.421  25.171  12.421  1.00  0.00           C  
ATOM   2458  CG2 VAL   439     -31.534  24.014  14.246  1.00  0.00           C  
ATOM   2459  N   VAL   440     -30.741  28.695  13.223  1.00  0.00           N  
ATOM   2460  CA  VAL   440     -30.821  29.838  12.314  1.00  0.00           C  
ATOM   2461  C   VAL   440     -29.697  29.803  11.277  1.00  0.00           C  
ATOM   2462  O   VAL   440     -28.530  29.800  11.672  1.00  0.00           O  
ATOM   2463  CB  VAL   440     -30.927  31.220  13.025  1.00  0.00           C  
ATOM   2464  CG1 VAL   440     -31.221  32.335  12.022  1.00  0.00           C  
ATOM   2465  CG2 VAL   440     -31.992  31.211  14.113  1.00  0.00           C  
ATOM   2466  N   LYS   441     -30.053  29.809   9.962  1.00  0.00           N  
ATOM   2467  CA  LYS   441     -29.162  29.858   8.796  1.00  0.00           C  
ATOM   2468  C   LYS   441     -29.048  31.319   8.293  1.00  0.00           C  
ATOM   2469  O   LYS   441     -30.067  32.012   8.219  1.00  0.00           O  
ATOM   2470  CB  LYS   441     -29.725  28.976   7.670  1.00  0.00           C  
ATOM   2471  CG  LYS   441     -28.723  28.702   6.540  1.00  0.00           C  
ATOM   2472  CD  LYS   441     -29.257  27.725   5.486  1.00  0.00           C  
ATOM   2473  CE  LYS   441     -28.190  26.976   4.714  1.00  0.00           C  
ATOM   2474  NZ  LYS   441     -27.425  27.871   3.817  1.00  0.00           N  
ATOM   2475  N   ARG   442     -27.818  31.772   7.914  1.00  0.00           N  
ATOM   2476  CA  ARG   442     -27.527  33.137   7.425  1.00  0.00           C  
ATOM   2477  C   ARG   442     -26.835  33.181   6.044  1.00  0.00           C  
ATOM   2478  O   ARG   442     -26.572  32.133   5.453  1.00  0.00           O  
ATOM   2479  CB  ARG   442     -26.683  33.878   8.433  1.00  0.00           C  
ATOM   2480  CG  ARG   442     -27.333  33.983   9.814  1.00  0.00           C  
ATOM   2481  CD  ARG   442     -26.557  34.868  10.791  1.00  0.00           C  
ATOM   2482  NE  ARG   442     -26.575  36.256  10.250  1.00  0.00           N  
ATOM   2483  CZ  ARG   442     -25.783  37.217  10.809  1.00  0.00           C  
ATOM   2484  NH1 ARG   442     -25.088  36.639  11.832  1.00  0.00           N  
ATOM   2485  NH2 ARG   442     -25.995  38.380  10.127  1.00  0.00           N  
ATOM   2486  N   LEU   443     -26.537  34.415   5.541  1.00  0.00           N  
ATOM   2487  CA  LEU   443     -25.885  34.712   4.256  1.00  0.00           C  
ATOM   2488  C   LEU   443     -26.632  34.166   3.044  1.00  0.00           C  
ATOM   2489  O   LEU   443     -26.910  34.917   2.108  1.00  0.00           O  
ATOM   2490  CB  LEU   443     -24.397  34.298   4.243  1.00  0.00           C  
ATOM   2491  CG  LEU   443     -23.370  35.429   4.408  1.00  0.00           C  
ATOM   2492  CD1 LEU   443     -23.353  35.976   5.842  1.00  0.00           C  
ATOM   2493  CD2 LEU   443     -21.979  34.959   4.012  1.00  0.00           C  
ATOM   2494  N   ILE   444     -27.934  33.945   3.199  1.00  0.00           N  
ATOM   2495  CA  ILE   444     -28.734  33.421   2.104  1.00  0.00           C  
ATOM   2496  C   ILE   444     -28.803  34.375   0.913  1.00  0.00           C  
ATOM   2497  O   ILE   444     -28.929  33.951  -0.239  1.00  0.00           O  
ATOM   2498  CB  ILE   444     -30.248  33.126   2.008  1.00  0.00           C  
ATOM   2499  CG1 ILE   444     -30.702  31.953   2.893  1.00  0.00           C  
ATOM   2500  CG2 ILE   444     -30.713  32.761   0.588  1.00  0.00           C  
ATOM   2501  CD1 ILE   444     -32.220  31.826   3.006  1.00  0.00           C  
ATOM   2502  N   GLY   445     -28.723  35.680   1.163  1.00  0.00           N  
ATOM   2503  CA  GLY   445     -28.769  36.641   0.061  1.00  0.00           C  
ATOM   2504  C   GLY   445     -27.494  36.561  -0.767  1.00  0.00           C  
ATOM   2505  O   GLY   445     -27.466  36.902  -1.953  1.00  0.00           O  
ATOM   2506  N   VAL   446     -26.415  36.106  -0.145  1.00  0.00           N  
ATOM   2507  CA  VAL   446     -25.143  35.969  -0.834  1.00  0.00           C  
ATOM   2508  C   VAL   446     -25.268  34.983  -2.000  1.00  0.00           C  
ATOM   2509  O   VAL   446     -24.656  35.147  -3.059  1.00  0.00           O  
ATOM   2510  CB  VAL   446     -23.721  35.388  -0.675  1.00  0.00           C  
ATOM   2511  CG1 VAL   446     -22.889  35.452  -1.957  1.00  0.00           C  
ATOM   2512  CG2 VAL   446     -22.882  36.108   0.383  1.00  0.00           C  
ATOM   2513  N   ALA   447     -26.071  33.942  -1.811  1.00  0.00           N  
ATOM   2514  CA  ALA   447     -26.249  32.933  -2.840  1.00  0.00           C  
ATOM   2515  C   ALA   447     -27.211  33.447  -3.900  1.00  0.00           C  
ATOM   2516  O   ALA   447     -27.079  33.158  -5.093  1.00  0.00           O  
ATOM   2517  CB  ALA   447     -26.795  31.621  -2.285  1.00  0.00           C  
ATOM   2518  N   ILE   448     -28.197  34.223  -3.475  1.00  0.00           N  
ATOM   2519  CA  ILE   448     -29.141  34.795  -4.425  1.00  0.00           C  
ATOM   2520  C   ILE   448     -28.418  35.874  -5.248  1.00  0.00           C  
ATOM   2521  O   ILE   448     -29.010  36.558  -6.087  1.00  0.00           O  
ATOM   2522  CB  ILE   448     -30.397  35.673  -4.226  1.00  0.00           C  
ATOM   2523  CG1 ILE   448     -30.105  37.013  -3.530  1.00  0.00           C  
ATOM   2524  CG2 ILE   448     -31.484  35.003  -3.369  1.00  0.00           C  
ATOM   2525  CD1 ILE   448     -29.564  38.085  -4.474  1.00  0.00           C  
ATOM   2526  N   PRO   449     -27.119  36.031  -5.007  1.00  0.00           N  
ATOM   2527  CA  PRO   449     -26.326  37.004  -5.744  1.00  0.00           C  
ATOM   2528  C   PRO   449     -26.443  36.665  -7.231  1.00  0.00           C  
ATOM   2529  O   PRO   449     -26.747  37.515  -8.073  1.00  0.00           O  
ATOM   2530  CB  PRO   449     -24.965  37.436  -6.297  1.00  0.00           C  
ATOM   2531  CG  PRO   449     -23.961  36.287  -6.414  1.00  0.00           C  
ATOM   2532  CD  PRO   449     -24.190  35.168  -5.396  1.00  0.00           C  
ATOM   2533  N   VAL   450     -26.200  35.403  -7.563  1.00  0.00           N  
ATOM   2534  CA  VAL   450     -26.287  34.953  -8.941  1.00  0.00           C  
ATOM   2535  C   VAL   450     -27.734  34.968  -9.428  1.00  0.00           C  
ATOM   2536  O   VAL   450     -28.038  35.344 -10.563  1.00  0.00           O  
ATOM   2537  CB  VAL   450     -26.151  33.696  -9.828  1.00  0.00           C  
ATOM   2538  CG1 VAL   450     -26.575  33.925 -11.280  1.00  0.00           C  
ATOM   2539  CG2 VAL   450     -24.721  33.158  -9.909  1.00  0.00           C  
ATOM   2540  N   ALA   451     -28.644  34.554  -8.559  1.00  0.00           N  
ATOM   2541  CA  ALA   451     -30.055  34.499  -8.902  1.00  0.00           C  
ATOM   2542  C   ALA   451     -30.734  35.851  -8.784  1.00  0.00           C  
ATOM   2543  O   ALA   451     -31.778  36.108  -9.390  1.00  0.00           O  
ATOM   2544  CB  ALA   451     -30.816  33.517  -8.018  1.00  0.00           C  
ATOM   2545  N   LYS   452     -30.148  36.741  -7.997  1.00  0.00           N  
ATOM   2546  CA  LYS   452     -30.753  38.048  -7.828  1.00  0.00           C  
ATOM   2547  C   LYS   452     -31.972  38.046  -6.917  1.00  0.00           C  
ATOM   2548  O   LYS   452     -32.625  39.074  -6.720  1.00  0.00           O  
ATOM   2549  CB  LYS   452     -31.348  38.796  -9.025  1.00  0.00           C  
ATOM   2550  CG  LYS   452     -30.310  39.183 -10.080  1.00  0.00           C  
ATOM   2551  CD  LYS   452     -30.896  39.960 -11.260  1.00  0.00           C  
ATOM   2552  CE  LYS   452     -29.862  40.326 -12.327  1.00  0.00           C  
ATOM   2553  NZ  LYS   452     -30.491  41.156 -13.378  1.00  0.00           N  
ATOM   2554  N   PHE   453     -32.308  36.896  -6.343  1.00  0.00           N  
ATOM   2555  CA  PHE   453     -33.438  36.846  -5.418  1.00  0.00           C  
ATOM   2556  C   PHE   453     -33.315  35.613  -4.545  1.00  0.00           C  
ATOM   2557  O   PHE   453     -32.466  34.744  -4.759  1.00  0.00           O  
ATOM   2558  CB  PHE   453     -34.887  36.681  -5.895  1.00  0.00           C  
ATOM   2559  CG  PHE   453     -34.980  35.372  -6.600  1.00  0.00           C  
ATOM   2560  CD1 PHE   453     -35.355  34.185  -5.930  1.00  0.00           C  
ATOM   2561  CD2 PHE   453     -34.691  35.293  -7.975  1.00  0.00           C  
ATOM   2562  CE1 PHE   453     -35.445  32.938  -6.614  1.00  0.00           C  
ATOM   2563  CE2 PHE   453     -34.774  34.057  -8.684  1.00  0.00           C  
ATOM   2564  CZ  PHE   453     -35.151  32.874  -7.997  1.00  0.00           C  
ATOM   2565  N   LYS   454     -34.173  35.523  -3.539  1.00  0.00           N  
ATOM   2566  CA  LYS   454     -34.162  34.384  -2.634  1.00  0.00           C  
ATOM   2567  C   LYS   454     -34.887  33.198  -3.266  1.00  0.00           C  
ATOM   2568  O   LYS   454     -35.566  33.319  -4.289  1.00  0.00           O  
ATOM   2569  CB  LYS   454     -34.866  34.437  -1.274  1.00  0.00           C  
ATOM   2570  CG  LYS   454     -36.385  34.591  -1.379  1.00  0.00           C  
ATOM   2571  CD  LYS   454     -37.084  34.700  -0.022  1.00  0.00           C  
ATOM   2572  CE  LYS   454     -38.605  34.830  -0.126  1.00  0.00           C  
ATOM   2573  NZ  LYS   454     -39.202  34.881   1.227  1.00  0.00           N  
ATOM   2574  N   ARG   455     -34.791  32.067  -2.569  1.00  0.00           N  
ATOM   2575  CA  ARG   455     -35.342  30.872  -3.190  1.00  0.00           C  
ATOM   2576  C   ARG   455     -35.297  29.715  -2.191  1.00  0.00           C  
ATOM   2577  O   ARG   455     -36.302  29.018  -2.043  1.00  0.00           O  
ATOM   2578  CB  ARG   455     -34.580  30.553  -4.494  1.00  0.00           C  
ATOM   2579  CG  ARG   455     -33.120  30.156  -4.266  1.00  0.00           C  
ATOM   2580  CD  ARG   455     -32.347  29.894  -5.560  1.00  0.00           C  
ATOM   2581  NE  ARG   455     -30.960  29.502  -5.182  1.00  0.00           N  
ATOM   2582  CZ  ARG   455     -30.034  29.250  -6.153  1.00  0.00           C  
ATOM   2583  NH1 ARG   455     -30.640  29.429  -7.363  1.00  0.00           N  
ATOM   2584  NH2 ARG   455     -28.863  28.917  -5.534  1.00  0.00           N  
ATOM   2585  N   ASP   456     -34.179  29.564  -1.444  1.00  0.00           N  
ATOM   2586  CA  ASP   456     -34.053  28.526  -0.414  1.00  0.00           C  
ATOM   2587  C   ASP   456     -35.198  28.651   0.609  1.00  0.00           C  
ATOM   2588  O   ASP   456     -35.832  27.650   0.925  1.00  0.00           O  
ATOM   2589  CB  ASP   456     -32.668  28.567   0.271  1.00  0.00           C  
ATOM   2590  CG  ASP   456     -32.471  27.252   1.012  1.00  0.00           C  
ATOM   2591  OD1 ASP   456     -33.290  26.321   0.792  1.00  0.00           O  
ATOM   2592  OD2 ASP   456     -31.498  27.162   1.808  1.00  0.00           O  
ATOM   2593  N   ALA   457     -35.497  29.893   1.060  1.00  0.00           N  
ATOM   2594  CA  ALA   457     -36.559  30.213   2.029  1.00  0.00           C  
ATOM   2595  C   ALA   457     -37.972  29.972   1.479  1.00  0.00           C  
ATOM   2596  O   ALA   457     -38.794  29.368   2.168  1.00  0.00           O  
ATOM   2597  CB  ALA   457     -36.372  31.616   2.647  1.00  0.00           C  
ATOM   2598  N   GLU   458     -38.229  30.402   0.228  1.00  0.00           N  
ATOM   2599  CA  GLU   458     -39.508  30.220  -0.480  1.00  0.00           C  
ATOM   2600  C   GLU   458     -39.865  28.738  -0.691  1.00  0.00           C  
ATOM   2601  O   GLU   458     -40.998  28.349  -0.389  1.00  0.00           O  
ATOM   2602  CB  GLU   458     -39.514  30.979  -1.817  1.00  0.00           C  
ATOM   2603  CG  GLU   458     -40.837  30.865  -2.578  1.00  0.00           C  
ATOM   2604  CD  GLU   458     -40.717  31.684  -3.854  1.00  0.00           C  
ATOM   2605  OE1 GLU   458     -39.636  32.296  -4.066  1.00  0.00           O  
ATOM   2606  OE2 GLU   458     -41.706  31.710  -4.635  1.00  0.00           O  
ATOM   2607  N   GLN   459     -38.898  27.910  -1.150  1.00  0.00           N  
ATOM   2608  CA  GLN   459     -39.110  26.470  -1.315  1.00  0.00           C  
ATOM   2609  C   GLN   459     -39.513  25.816   0.015  1.00  0.00           C  
ATOM   2610  O   GLN   459     -40.585  25.215   0.088  1.00  0.00           O  
ATOM   2611  CB  GLN   459     -37.895  25.751  -2.004  1.00  0.00           C  
ATOM   2612  CG  GLN   459     -37.729  26.114  -3.481  1.00  0.00           C  
ATOM   2613  CD  GLN   459     -38.941  25.585  -4.234  1.00  0.00           C  
ATOM   2614  OE1 GLN   459     -39.336  24.432  -4.070  1.00  0.00           O  
ATOM   2615  NE2 GLN   459     -39.598  26.401  -5.103  1.00  0.00           N  
ATOM   2616  N   LEU   460     -38.669  25.973   1.061  1.00  0.00           N  
ATOM   2617  CA  LEU   460     -38.821  25.387   2.389  1.00  0.00           C  
ATOM   2618  C   LEU   460     -40.146  25.763   3.081  1.00  0.00           C  
ATOM   2619  O   LEU   460     -40.740  24.910   3.753  1.00  0.00           O  
ATOM   2620  CB  LEU   460     -37.591  25.715   3.247  1.00  0.00           C  
ATOM   2621  CG  LEU   460     -37.263  24.726   4.372  1.00  0.00           C  
ATOM   2622  CD1 LEU   460     -36.431  23.562   3.868  1.00  0.00           C  
ATOM   2623  CD2 LEU   460     -36.541  25.417   5.519  1.00  0.00           C  
ATOM   2624  N   MET   461     -40.631  27.009   2.864  1.00  0.00           N  
ATOM   2625  CA  MET   461     -41.912  27.535   3.361  1.00  0.00           C  
ATOM   2626  C   MET   461     -43.098  26.598   2.974  1.00  0.00           C  
ATOM   2627  O   MET   461     -44.007  26.380   3.785  1.00  0.00           O  
ATOM   2628  CB  MET   461     -42.188  28.916   2.717  1.00  0.00           C  
ATOM   2629  CG  MET   461     -43.511  29.543   3.161  1.00  0.00           C  
ATOM   2630  SD  MET   461     -43.883  31.146   2.389  1.00  0.00           S  
ATOM   2631  CE  MET   461     -44.304  30.446   0.767  1.00  0.00           C  
ATOM   2632  N   SER   462     -43.080  26.089   1.708  1.00  0.00           N  
ATOM   2633  CA  SER   462     -44.111  25.258   1.055  1.00  0.00           C  
ATOM   2634  C   SER   462     -43.962  23.720   1.213  1.00  0.00           C  
ATOM   2635  O   SER   462     -44.801  22.948   0.732  1.00  0.00           O  
ATOM   2636  CB  SER   462     -44.286  25.705  -0.391  1.00  0.00           C  
ATOM   2637  OG  SER   462     -43.099  25.450  -1.128  1.00  0.00           O  
ATOM   2638  N   LEU   463     -42.939  23.287   1.937  1.00  0.00           N  
ATOM   2639  CA  LEU   463     -42.754  21.866   2.163  1.00  0.00           C  
ATOM   2640  C   LEU   463     -43.105  21.496   3.595  1.00  0.00           C  
ATOM   2641  O   LEU   463     -42.568  22.066   4.551  1.00  0.00           O  
ATOM   2642  CB  LEU   463     -41.346  21.377   1.775  1.00  0.00           C  
ATOM   2643  CG  LEU   463     -40.700  21.928   0.494  1.00  0.00           C  
ATOM   2644  CD1 LEU   463     -39.357  21.317   0.300  1.00  0.00           C  
ATOM   2645  CD2 LEU   463     -41.564  21.705  -0.743  1.00  0.00           C  
ATOM   2646  N   ASP   464     -44.046  20.552   3.709  1.00  0.00           N  
ATOM   2647  CA  ASP   464     -44.618  20.008   4.925  1.00  0.00           C  
ATOM   2648  C   ASP   464     -44.503  18.476   4.771  1.00  0.00           C  
ATOM   2649  O   ASP   464     -45.182  17.893   3.919  1.00  0.00           O  
ATOM   2650  CB  ASP   464     -46.103  20.459   5.056  1.00  0.00           C  
ATOM   2651  CG  ASP   464     -46.644  19.920   6.372  1.00  0.00           C  
ATOM   2652  OD1 ASP   464     -45.913  19.136   7.036  1.00  0.00           O  
ATOM   2653  OD2 ASP   464     -47.795  20.284   6.732  1.00  0.00           O  
ATOM   2654  N   HIS   465     -43.579  17.844   5.529  1.00  0.00           N  
ATOM   2655  CA  HIS   465     -43.306  16.405   5.474  1.00  0.00           C  
ATOM   2656  C   HIS   465     -42.512  15.938   6.684  1.00  0.00           C  
ATOM   2657  O   HIS   465     -41.586  16.626   7.117  1.00  0.00           O  
ATOM   2658  CB  HIS   465     -42.528  16.026   4.201  1.00  0.00           C  
ATOM   2659  CG  HIS   465     -42.386  14.552   4.036  1.00  0.00           C  
ATOM   2660  ND1 HIS   465     -41.390  13.847   4.691  1.00  0.00           N  
ATOM   2661  CD2 HIS   465     -43.165  13.683   3.358  1.00  0.00           C  
ATOM   2662  CE1 HIS   465     -41.589  12.580   4.389  1.00  0.00           C  
ATOM   2663  NE2 HIS   465     -42.640  12.430   3.584  1.00  0.00           N  
ATOM   2664  N   LYS   466     -42.821  14.723   7.169  1.00  0.00           N  
ATOM   2665  CA  LYS   466     -42.189  14.076   8.325  1.00  0.00           C  
ATOM   2666  C   LYS   466     -40.647  13.871   8.258  1.00  0.00           C  
ATOM   2667  O   LYS   466     -40.023  13.717   9.309  1.00  0.00           O  
ATOM   2668  CB  LYS   466     -42.912  12.754   8.651  1.00  0.00           C  
ATOM   2669  CG  LYS   466     -44.330  12.951   9.191  1.00  0.00           C  
ATOM   2670  CD  LYS   466     -45.060  11.640   9.488  1.00  0.00           C  
ATOM   2671  CE  LYS   466     -46.463  11.837  10.065  1.00  0.00           C  
ATOM   2672  NZ  LYS   466     -47.106  10.524  10.294  1.00  0.00           N  
ATOM   2673  N   ASN   467     -40.047  13.841   7.046  1.00  0.00           N  
ATOM   2674  CA  ASN   467     -38.611  13.604   6.835  1.00  0.00           C  
ATOM   2675  C   ASN   467     -37.847  14.790   6.211  1.00  0.00           C  
ATOM   2676  O   ASN   467     -36.673  14.665   5.857  1.00  0.00           O  
ATOM   2677  CB  ASN   467     -38.386  12.310   6.037  1.00  0.00           C  
ATOM   2678  CG  ASN   467     -38.884  11.145   6.880  1.00  0.00           C  
ATOM   2679  OD1 ASN   467     -38.299  10.813   7.910  1.00  0.00           O  
ATOM   2680  ND2 ASN   467     -39.991  10.460   6.489  1.00  0.00           N  
ATOM   2681  N   ILE   468     -38.519  15.920   6.050  1.00  0.00           N  
ATOM   2682  CA  ILE   468     -37.893  17.133   5.555  1.00  0.00           C  
ATOM   2683  C   ILE   468     -37.826  18.122   6.752  1.00  0.00           C  
ATOM   2684  O   ILE   468     -38.749  18.164   7.585  1.00  0.00           O  
ATOM   2685  CB  ILE   468     -38.634  17.698   4.297  1.00  0.00           C  
ATOM   2686  CG1 ILE   468     -38.577  16.684   3.130  1.00  0.00           C  
ATOM   2687  CG2 ILE   468     -38.076  19.068   3.866  1.00  0.00           C  
ATOM   2688  CD1 ILE   468     -39.472  16.982   1.921  1.00  0.00           C  
ATOM   2689  N   VAL   469     -36.711  18.882   6.849  1.00  0.00           N  
ATOM   2690  CA  VAL   469     -36.531  19.912   7.872  1.00  0.00           C  
ATOM   2691  C   VAL   469     -37.689  20.935   7.755  1.00  0.00           C  
ATOM   2692  O   VAL   469     -38.111  21.279   6.626  1.00  0.00           O  
ATOM   2693  CB  VAL   469     -35.096  20.535   7.925  1.00  0.00           C  
ATOM   2694  CG1 VAL   469     -34.737  21.346   6.678  1.00  0.00           C  
ATOM   2695  CG2 VAL   469     -34.890  21.494   9.099  1.00  0.00           C  
ATOM   2696  N   LYS   470     -38.265  21.307   8.940  1.00  0.00           N  
ATOM   2697  CA  LYS   470     -39.422  22.188   9.070  1.00  0.00           C  
ATOM   2698  C   LYS   470     -39.092  23.646   9.168  1.00  0.00           C  
ATOM   2699  O   LYS   470     -38.288  24.047  10.010  1.00  0.00           O  
ATOM   2700  CB  LYS   470     -40.358  21.729  10.205  1.00  0.00           C  
ATOM   2701  CG  LYS   470     -41.302  20.610   9.760  1.00  0.00           C  
ATOM   2702  CD  LYS   470     -41.637  19.580  10.859  1.00  0.00           C  
ATOM   2703  CE  LYS   470     -42.132  18.262  10.299  1.00  0.00           C  
ATOM   2704  NZ  LYS   470     -41.028  17.506   9.646  1.00  0.00           N  
ATOM   2705  N   LEU   471     -39.728  24.438   8.299  1.00  0.00           N  
ATOM   2706  CA  LEU   471     -39.618  25.901   8.283  1.00  0.00           C  
ATOM   2707  C   LEU   471     -40.397  26.466   9.490  1.00  0.00           C  
ATOM   2708  O   LEU   471     -41.518  26.025   9.800  1.00  0.00           O  
ATOM   2709  CB  LEU   471     -40.169  26.473   6.963  1.00  0.00           C  
ATOM   2710  CG  LEU   471     -39.965  27.983   6.820  1.00  0.00           C  
ATOM   2711  CD1 LEU   471     -38.507  28.430   6.717  1.00  0.00           C  
ATOM   2712  CD2 LEU   471     -40.616  28.608   5.587  1.00  0.00           C  
ATOM   2713  N   LEU   472     -39.803  27.455  10.155  1.00  0.00           N  
ATOM   2714  CA  LEU   472     -40.441  28.075  11.291  1.00  0.00           C  
ATOM   2715  C   LEU   472     -40.814  29.490  10.950  1.00  0.00           C  
ATOM   2716  O   LEU   472     -41.967  29.868  11.116  1.00  0.00           O  
ATOM   2717  CB  LEU   472     -39.563  27.983  12.553  1.00  0.00           C  
ATOM   2718  CG  LEU   472     -40.185  28.653  13.779  1.00  0.00           C  
ATOM   2719  CD1 LEU   472     -41.444  27.975  14.317  1.00  0.00           C  
ATOM   2720  CD2 LEU   472     -39.275  28.733  15.004  1.00  0.00           C  
ATOM   2721  N   GLY   473     -39.855  30.248  10.437  1.00  0.00           N  
ATOM   2722  CA  GLY   473     -40.064  31.646  10.092  1.00  0.00           C  
ATOM   2723  C   GLY   473     -38.815  32.323   9.598  1.00  0.00           C  
ATOM   2724  O   GLY   473     -37.888  31.657   9.117  1.00  0.00           O  
ATOM   2725  N   TYR   474     -38.800  33.663   9.736  1.00  0.00           N  
ATOM   2726  CA  TYR   474     -37.720  34.537   9.297  1.00  0.00           C  
ATOM   2727  C   TYR   474     -37.252  35.518  10.331  1.00  0.00           C  
ATOM   2728  O   TYR   474     -38.006  35.911  11.218  1.00  0.00           O  
ATOM   2729  CB  TYR   474     -38.116  35.257   8.016  1.00  0.00           C  
ATOM   2730  CG  TYR   474     -38.341  34.220   6.970  1.00  0.00           C  
ATOM   2731  CD1 TYR   474     -39.614  33.656   6.810  1.00  0.00           C  
ATOM   2732  CD2 TYR   474     -37.298  33.786   6.122  1.00  0.00           C  
ATOM   2733  CE1 TYR   474     -39.866  32.675   5.831  1.00  0.00           C  
ATOM   2734  CE2 TYR   474     -37.538  32.790   5.121  1.00  0.00           C  
ATOM   2735  CZ  TYR   474     -38.832  32.246   4.992  1.00  0.00           C  
ATOM   2736  OH  TYR   474     -39.109  31.282   4.047  1.00  0.00           O  
ATOM   2737  N   CYS   475     -36.017  35.974  10.143  1.00  0.00           N  
ATOM   2738  CA  CYS   475     -35.384  37.005  10.943  1.00  0.00           C  
ATOM   2739  C   CYS   475     -34.736  38.040  10.004  1.00  0.00           C  
ATOM   2740  O   CYS   475     -34.063  37.668   9.049  1.00  0.00           O  
ATOM   2741  CB  CYS   475     -34.370  36.402  11.910  1.00  0.00           C  
ATOM   2742  SG  CYS   475     -33.445  37.628  12.863  1.00  0.00           S  
ATOM   2743  N   HIS   476     -34.960  39.331  10.273  1.00  0.00           N  
ATOM   2744  CA  HIS   476     -34.396  40.441   9.503  1.00  0.00           C  
ATOM   2745  C   HIS   476     -33.156  41.024  10.210  1.00  0.00           C  
ATOM   2746  O   HIS   476     -33.260  41.514  11.343  1.00  0.00           O  
ATOM   2747  CB  HIS   476     -35.457  41.526   9.256  1.00  0.00           C  
ATOM   2748  CG  HIS   476     -36.607  41.043   8.422  1.00  0.00           C  
ATOM   2749  ND1 HIS   476     -36.555  40.888   7.052  1.00  0.00           N  
ATOM   2750  CD2 HIS   476     -37.860  40.670   8.772  1.00  0.00           C  
ATOM   2751  CE1 HIS   476     -37.690  40.452   6.597  1.00  0.00           C  
ATOM   2752  NE2 HIS   476     -38.513  40.309   7.618  1.00  0.00           N  
ATOM   2753  N   ASP   477     -31.982  40.928   9.529  1.00  0.00           N  
ATOM   2754  CA  ASP   477     -30.640  41.389   9.935  1.00  0.00           C  
ATOM   2755  C   ASP   477     -30.688  42.834  10.455  1.00  0.00           C  
ATOM   2756  O   ASP   477     -30.728  43.035  11.672  1.00  0.00           O  
ATOM   2757  CB  ASP   477     -29.669  41.248   8.729  1.00  0.00           C  
ATOM   2758  CG  ASP   477     -28.179  41.474   8.957  1.00  0.00           C  
ATOM   2759  OD1 ASP   477     -27.811  42.548   9.477  1.00  0.00           O  
ATOM   2760  OD2 ASP   477     -27.374  40.651   8.467  1.00  0.00           O  
ATOM   2761  N   GLU   478     -30.699  43.824   9.538  1.00  0.00           N  
ATOM   2762  CA  GLU   478     -30.775  45.256   9.844  1.00  0.00           C  
ATOM   2763  C   GLU   478     -31.566  45.956   8.730  1.00  0.00           C  
ATOM   2764  O   GLU   478     -32.257  45.270   7.970  1.00  0.00           O  
ATOM   2765  CB  GLU   478     -29.364  45.867  10.026  1.00  0.00           C  
ATOM   2766  CG  GLU   478     -28.647  45.382  11.288  1.00  0.00           C  
ATOM   2767  CD  GLU   478     -27.211  45.884  11.235  1.00  0.00           C  
ATOM   2768  OE1 GLU   478     -27.022  47.125  11.126  1.00  0.00           O  
ATOM   2769  OE2 GLU   478     -26.285  45.033  11.304  1.00  0.00           O  
ATOM   2770  N   SER   479     -31.473  47.291   8.661  1.00  0.00           N  
ATOM   2771  CA  SER   479     -32.147  48.124   7.667  1.00  0.00           C  
ATOM   2772  C   SER   479     -31.796  47.754   6.238  1.00  0.00           C  
ATOM   2773  O   SER   479     -30.907  48.368   5.634  1.00  0.00           O  
ATOM   2774  CB  SER   479     -31.805  49.597   7.906  1.00  0.00           C  
ATOM   2775  OG  SER   479     -32.463  50.412   6.947  1.00  0.00           O  
ATOM   2776  N   ARG   480     -32.508  46.717   5.703  1.00  0.00           N  
ATOM   2777  CA  ARG   480     -32.387  46.078   4.377  1.00  0.00           C  
ATOM   2778  C   ARG   480     -31.250  45.033   4.338  1.00  0.00           C  
ATOM   2779  O   ARG   480     -31.287  44.118   3.504  1.00  0.00           O  
ATOM   2780  CB  ARG   480     -32.287  47.106   3.217  1.00  0.00           C  
ATOM   2781  CG  ARG   480     -33.562  47.928   3.019  1.00  0.00           C  
ATOM   2782  CD  ARG   480     -33.464  48.945   1.879  1.00  0.00           C  
ATOM   2783  NE  ARG   480     -34.754  49.690   1.832  1.00  0.00           N  
ATOM   2784  CZ  ARG   480     -34.922  50.707   0.938  1.00  0.00           C  
ATOM   2785  NH1 ARG   480     -33.767  50.825   0.220  1.00  0.00           N  
ATOM   2786  NH2 ARG   480     -36.180  51.208   1.109  1.00  0.00           N  
ATOM   2787  N   ALA   498     -30.270  45.166   5.272  1.00  0.00           N  
ATOM   2788  CA  ALA   498     -29.065  44.347   5.441  1.00  0.00           C  
ATOM   2789  C   ALA   498     -29.115  42.927   4.877  1.00  0.00           C  
ATOM   2790  O   ALA   498     -28.335  42.647   3.967  1.00  0.00           O  
ATOM   2791  CB  ALA   498     -28.548  44.386   6.888  1.00  0.00           C  
ATOM   2792  N   GLU   499     -30.043  42.053   5.384  1.00  0.00           N  
ATOM   2793  CA  GLU   499     -30.280  40.659   4.926  1.00  0.00           C  
ATOM   2794  C   GLU   499     -31.413  39.896   5.667  1.00  0.00           C  
ATOM   2795  O   GLU   499     -31.984  40.399   6.646  1.00  0.00           O  
ATOM   2796  CB  GLU   499     -28.993  39.825   4.924  1.00  0.00           C  
ATOM   2797  CG  GLU   499     -28.485  39.484   6.326  1.00  0.00           C  
ATOM   2798  CD  GLU   499     -27.155  38.759   6.181  1.00  0.00           C  
ATOM   2799  OE1 GLU   499     -27.134  37.688   5.516  1.00  0.00           O  
ATOM   2800  OE2 GLU   499     -26.141  39.265   6.733  1.00  0.00           O  
ATOM   2801  N   GLN   500     -31.715  38.668   5.181  1.00  0.00           N  
ATOM   2802  CA  GLN   500     -32.719  37.769   5.743  1.00  0.00           C  
ATOM   2803  C   GLN   500     -32.090  36.478   6.297  1.00  0.00           C  
ATOM   2804  O   GLN   500     -31.115  35.962   5.745  1.00  0.00           O  
ATOM   2805  CB  GLN   500     -33.796  37.462   4.692  1.00  0.00           C  
ATOM   2806  CG  GLN   500     -34.611  38.689   4.277  1.00  0.00           C  
ATOM   2807  CD  GLN   500     -35.613  38.252   3.218  1.00  0.00           C  
ATOM   2808  OE1 GLN   500     -35.684  37.077   2.859  1.00  0.00           O  
ATOM   2809  NE2 GLN   500     -36.442  39.174   2.660  1.00  0.00           N  
ATOM   2810  N   LEU   501     -32.647  35.988   7.415  1.00  0.00           N  
ATOM   2811  CA  LEU   501     -32.208  34.790   8.138  1.00  0.00           C  
ATOM   2812  C   LEU   501     -33.328  33.750   8.215  1.00  0.00           C  
ATOM   2813  O   LEU   501     -34.478  34.103   8.476  1.00  0.00           O  
ATOM   2814  CB  LEU   501     -31.716  35.160   9.546  1.00  0.00           C  
ATOM   2815  CG  LEU   501     -30.297  35.731   9.566  1.00  0.00           C  
ATOM   2816  CD1 LEU   501     -30.140  37.094   8.892  1.00  0.00           C  
ATOM   2817  CD2 LEU   501     -29.710  35.955  10.959  1.00  0.00           C  
ATOM   2818  N   LEU   502     -32.982  32.468   7.971  1.00  0.00           N  
ATOM   2819  CA  LEU   502     -33.919  31.341   7.969  1.00  0.00           C  
ATOM   2820  C   LEU   502     -33.985  30.602   9.314  1.00  0.00           C  
ATOM   2821  O   LEU   502     -33.013  29.964   9.716  1.00  0.00           O  
ATOM   2822  CB  LEU   502     -33.603  30.371   6.808  1.00  0.00           C  
ATOM   2823  CG  LEU   502     -34.460  29.097   6.641  1.00  0.00           C  
ATOM   2824  CD1 LEU   502     -35.939  29.408   6.452  1.00  0.00           C  
ATOM   2825  CD2 LEU   502     -33.959  28.246   5.486  1.00  0.00           C  
ATOM   2826  N   CYS   503     -35.149  30.660   9.981  1.00  0.00           N  
ATOM   2827  CA  CYS   503     -35.374  29.971  11.245  1.00  0.00           C  
ATOM   2828  C   CYS   503     -35.979  28.574  11.002  1.00  0.00           C  
ATOM   2829  O   CYS   503     -37.035  28.464  10.382  1.00  0.00           O  
ATOM   2830  CB  CYS   503     -36.242  30.805  12.190  1.00  0.00           C  
ATOM   2831  SG  CYS   503     -36.474  30.155  13.431  1.00  0.00           S  
ATOM   2832  N   TYR   504     -35.313  27.524  11.503  1.00  0.00           N  
ATOM   2833  CA  TYR   504     -35.747  26.139  11.367  1.00  0.00           C  
ATOM   2834  C   TYR   504     -35.962  25.487  12.716  1.00  0.00           C  
ATOM   2835  O   TYR   504     -35.867  26.124  13.761  1.00  0.00           O  
ATOM   2836  CB  TYR   504     -34.677  25.324  10.645  1.00  0.00           C  
ATOM   2837  CG  TYR   504     -34.476  25.938   9.302  1.00  0.00           C  
ATOM   2838  CD1 TYR   504     -33.390  26.796   9.084  1.00  0.00           C  
ATOM   2839  CD2 TYR   504     -35.355  25.674   8.229  1.00  0.00           C  
ATOM   2840  CE1 TYR   504     -33.165  27.393   7.828  1.00  0.00           C  
ATOM   2841  CE2 TYR   504     -35.141  26.273   6.946  1.00  0.00           C  
ATOM   2842  CZ  TYR   504     -34.038  27.131   6.766  1.00  0.00           C  
ATOM   2843  OH  TYR   504     -33.794  27.733   5.550  1.00  0.00           O  
ATOM   2844  N   GLU   505     -36.231  24.190  12.683  1.00  0.00           N  
ATOM   2845  CA  GLU   505     -36.386  23.385  13.879  1.00  0.00           C  
ATOM   2846  C   GLU   505     -35.010  22.846  14.197  1.00  0.00           C  
ATOM   2847  O   GLU   505     -34.266  22.471  13.272  1.00  0.00           O  
ATOM   2848  CB  GLU   505     -37.383  22.212  13.652  1.00  0.00           C  
ATOM   2849  CG  GLU   505     -37.199  21.391  12.367  1.00  0.00           C  
ATOM   2850  CD  GLU   505     -37.969  20.079  12.282  1.00  0.00           C  
ATOM   2851  OE1 GLU   505     -38.537  19.630  13.306  1.00  0.00           O  
ATOM   2852  OE2 GLU   505     -38.000  19.494  11.176  1.00  0.00           O  
ATOM   2853  N   TYR   506     -34.668  22.781  15.491  1.00  0.00           N  
ATOM   2854  CA  TYR   506     -33.404  22.193  15.894  1.00  0.00           C  
ATOM   2855  C   TYR   506     -33.597  20.693  15.967  1.00  0.00           C  
ATOM   2856  O   TYR   506     -34.544  20.206  16.585  1.00  0.00           O  
ATOM   2857  CB  TYR   506     -32.896  22.793  17.189  1.00  0.00           C  
ATOM   2858  CG  TYR   506     -31.756  22.036  17.829  1.00  0.00           C  
ATOM   2859  CD1 TYR   506     -30.582  21.760  17.118  1.00  0.00           C  
ATOM   2860  CD2 TYR   506     -31.827  21.630  19.158  1.00  0.00           C  
ATOM   2861  CE1 TYR   506     -29.528  21.061  17.712  1.00  0.00           C  
ATOM   2862  CE2 TYR   506     -30.765  20.977  19.773  1.00  0.00           C  
ATOM   2863  CZ  TYR   506     -29.621  20.687  19.050  1.00  0.00           C  
ATOM   2864  OH  TYR   506     -28.583  20.061  19.701  1.00  0.00           O  
ATOM   2865  N   MET   507     -32.735  19.974  15.253  1.00  0.00           N  
ATOM   2866  CA  MET   507     -32.773  18.532  15.094  1.00  0.00           C  
ATOM   2867  C   MET   507     -31.743  17.989  16.074  1.00  0.00           C  
ATOM   2868  O   MET   507     -30.549  18.144  15.835  1.00  0.00           O  
ATOM   2869  CB  MET   507     -32.484  18.162  13.605  1.00  0.00           C  
ATOM   2870  CG  MET   507     -33.451  18.815  12.615  1.00  0.00           C  
ATOM   2871  SD  MET   507     -35.188  18.323  12.822  1.00  0.00           S  
ATOM   2872  CE  MET   507     -35.805  19.336  11.446  1.00  0.00           C  
ATOM   2873  N   HIS   508     -32.173  17.425  17.220  1.00  0.00           N  
ATOM   2874  CA  HIS   508     -31.203  16.980  18.230  1.00  0.00           C  
ATOM   2875  C   HIS   508     -29.918  16.251  17.807  1.00  0.00           C  
ATOM   2876  O   HIS   508     -28.845  16.791  18.071  1.00  0.00           O  
ATOM   2877  CB  HIS   508     -32.071  16.233  19.243  1.00  0.00           C  
ATOM   2878  CG  HIS   508     -33.191  17.071  19.786  1.00  0.00           C  
ATOM   2879  ND1 HIS   508     -34.462  17.101  19.249  1.00  0.00           N  
ATOM   2880  CD2 HIS   508     -33.232  17.922  20.838  1.00  0.00           C  
ATOM   2881  CE1 HIS   508     -35.224  17.908  19.923  1.00  0.00           C  
ATOM   2882  NE2 HIS   508     -34.507  18.429  20.900  1.00  0.00           N  
ATOM   2883  N   ASN   509     -30.004  15.078  17.143  1.00  0.00           N  
ATOM   2884  CA  ASN   509     -28.795  14.314  16.752  1.00  0.00           C  
ATOM   2885  C   ASN   509     -27.957  14.767  15.526  1.00  0.00           C  
ATOM   2886  O   ASN   509     -26.854  14.247  15.326  1.00  0.00           O  
ATOM   2887  CB  ASN   509     -28.994  12.789  16.781  1.00  0.00           C  
ATOM   2888  CG  ASN   509     -29.096  12.356  18.236  1.00  0.00           C  
ATOM   2889  OD1 ASN   509     -28.643  13.057  19.140  1.00  0.00           O  
ATOM   2890  ND2 ASN   509     -29.697  11.175  18.543  1.00  0.00           N  
ATOM   2891  N   GLY   510     -28.452  15.750  14.771  1.00  0.00           N  
ATOM   2892  CA  GLY   510     -27.734  16.360  13.650  1.00  0.00           C  
ATOM   2893  C   GLY   510     -27.408  15.512  12.442  1.00  0.00           C  
ATOM   2894  O   GLY   510     -28.101  14.521  12.175  1.00  0.00           O  
ATOM   2895  N   SER   511     -26.358  15.915  11.672  1.00  0.00           N  
ATOM   2896  CA  SER   511     -26.047  15.173  10.433  1.00  0.00           C  
ATOM   2897  C   SER   511     -25.453  13.788  10.589  1.00  0.00           C  
ATOM   2898  O   SER   511     -24.662  13.526  11.495  1.00  0.00           O  
ATOM   2899  CB  SER   511     -25.362  16.020   9.355  1.00  0.00           C  
ATOM   2900  OG  SER   511     -23.947  16.058   9.444  1.00  0.00           O  
ATOM   2901  N   LEU   512     -25.892  12.894   9.705  1.00  0.00           N  
ATOM   2902  CA  LEU   512     -25.466  11.512   9.639  1.00  0.00           C  
ATOM   2903  C   LEU   512     -23.961  11.438   9.395  1.00  0.00           C  
ATOM   2904  O   LEU   512     -23.281  10.643  10.048  1.00  0.00           O  
ATOM   2905  CB  LEU   512     -26.263  10.796   8.549  1.00  0.00           C  
ATOM   2906  CG  LEU   512     -27.722  10.522   8.883  1.00  0.00           C  
ATOM   2907  CD1 LEU   512     -28.495  10.081   7.667  1.00  0.00           C  
ATOM   2908  CD2 LEU   512     -27.844   9.469   9.978  1.00  0.00           C  
ATOM   2909  N   ARG   513     -23.436  12.334   8.527  1.00  0.00           N  
ATOM   2910  CA  ARG   513     -22.015  12.480   8.195  1.00  0.00           C  
ATOM   2911  C   ARG   513     -21.090  12.591   9.445  1.00  0.00           C  
ATOM   2912  O   ARG   513     -19.939  12.136   9.405  1.00  0.00           O  
ATOM   2913  CB  ARG   513     -21.826  13.679   7.251  1.00  0.00           C  
ATOM   2914  CG  ARG   513     -20.585  13.599   6.386  1.00  0.00           C  
ATOM   2915  CD  ARG   513     -19.724  14.815   6.616  1.00  0.00           C  
ATOM   2916  NE  ARG   513     -18.590  14.871   5.693  1.00  0.00           N  
ATOM   2917  CZ  ARG   513     -17.684  15.843   5.686  1.00  0.00           C  
ATOM   2918  NH1 ARG   513     -17.774  16.851   6.547  1.00  0.00           N  
ATOM   2919  NH2 ARG   513     -16.686  15.820   4.815  1.00  0.00           N  
ATOM   2920  N   GLU   514     -21.612  13.189  10.542  1.00  0.00           N  
ATOM   2921  CA  GLU   514     -20.935  13.376  11.829  1.00  0.00           C  
ATOM   2922  C   GLU   514     -21.389  12.319  12.858  1.00  0.00           C  
ATOM   2923  O   GLU   514     -20.611  11.966  13.749  1.00  0.00           O  
ATOM   2924  CB  GLU   514     -21.212  14.788  12.387  1.00  0.00           C  
ATOM   2925  CG  GLU   514     -20.676  15.912  11.497  1.00  0.00           C  
ATOM   2926  CD  GLU   514     -21.061  17.239  12.134  1.00  0.00           C  
ATOM   2927  OE1 GLU   514     -21.733  17.212  13.199  1.00  0.00           O  
ATOM   2928  OE2 GLU   514     -20.688  18.299  11.563  1.00  0.00           O  
ATOM   2929  N   TYR   515     -22.654  11.836  12.741  1.00  0.00           N  
ATOM   2930  CA  TYR   515     -23.250  10.832  13.629  1.00  0.00           C  
ATOM   2931  C   TYR   515     -22.789   9.383  13.347  1.00  0.00           C  
ATOM   2932  O   TYR   515     -22.632   8.615  14.300  1.00  0.00           O  
ATOM   2933  CB  TYR   515     -24.802  10.921  13.653  1.00  0.00           C  
ATOM   2934  CG  TYR   515     -25.430  10.039  14.718  1.00  0.00           C  
ATOM   2935  CD1 TYR   515     -25.508  10.461  16.047  1.00  0.00           C  
ATOM   2936  CD2 TYR   515     -25.893   8.761  14.412  1.00  0.00           C  
ATOM   2937  CE1 TYR   515     -26.027   9.630  17.045  1.00  0.00           C  
ATOM   2938  CE2 TYR   515     -26.397   7.914  15.405  1.00  0.00           C  
ATOM   2939  CZ  TYR   515     -26.472   8.357  16.721  1.00  0.00           C  
ATOM   2940  OH  TYR   515     -27.007   7.552  17.703  1.00  0.00           O  
ATOM   2941  N   LEU   516     -22.624   8.995  12.061  1.00  0.00           N  
ATOM   2942  CA  LEU   516     -22.249   7.624  11.705  1.00  0.00           C  
ATOM   2943  C   LEU   516     -20.888   7.092  12.191  1.00  0.00           C  
ATOM   2944  O   LEU   516     -20.880   5.974  12.721  1.00  0.00           O  
ATOM   2945  CB  LEU   516     -22.560   7.262  10.254  1.00  0.00           C  
ATOM   2946  CG  LEU   516     -24.046   7.204   9.859  1.00  0.00           C  
ATOM   2947  CD1 LEU   516     -24.219   6.394   8.587  1.00  0.00           C  
ATOM   2948  CD2 LEU   516     -24.938   6.622  10.984  1.00  0.00           C  
ATOM   2949  N   THR   517     -19.748   7.838  12.120  1.00  0.00           N  
ATOM   2950  CA  THR   517     -18.499   7.311  12.715  1.00  0.00           C  
ATOM   2951  C   THR   517     -18.482   7.554  14.253  1.00  0.00           C  
ATOM   2952  O   THR   517     -17.564   8.157  14.824  1.00  0.00           O  
ATOM   2953  CB  THR   517     -17.393   8.052  11.941  1.00  0.00           C  
ATOM   2954  OG1 THR   517     -17.543   9.455  12.099  1.00  0.00           O  
ATOM   2955  CG2 THR   517     -17.490   7.695  10.448  1.00  0.00           C  
ATOM   2956  N   GLY   518     -17.497   8.264  14.771  1.00  0.00           N  
ATOM   2957  CA  GLY   518     -17.414   8.648  16.163  1.00  0.00           C  
ATOM   2958  C   GLY   518     -18.412   9.718  16.588  1.00  0.00           C  
ATOM   2959  O   GLY   518     -18.867   9.716  17.735  1.00  0.00           O  
ATOM   2960  N   GLN   519     -18.795  10.654  15.723  1.00  0.00           N  
ATOM   2961  CA  GLN   519     -19.723  11.708  16.098  1.00  0.00           C  
ATOM   2962  C   GLN   519     -20.716  11.268  17.163  1.00  0.00           C  
ATOM   2963  O   GLN   519     -20.991  11.966  18.142  1.00  0.00           O  
ATOM   2964  CB  GLN   519     -20.725  12.312  15.110  1.00  0.00           C  
ATOM   2965  CG  GLN   519     -21.543  13.464  15.698  1.00  0.00           C  
ATOM   2966  CD  GLN   519     -20.596  14.626  15.962  1.00  0.00           C  
ATOM   2967  OE1 GLN   519     -19.733  14.938  15.143  1.00  0.00           O  
ATOM   2968  NE2 GLN   519     -20.707  15.330  17.120  1.00  0.00           N  
ATOM   2969  N   GLY   520     -21.267  10.069  16.960  1.00  0.00           N  
ATOM   2970  CA  GLY   520     -22.204   9.489  17.921  1.00  0.00           C  
ATOM   2971  C   GLY   520     -21.589   8.210  18.464  1.00  0.00           C  
ATOM   2972  O   GLY   520     -22.127   7.527  19.339  1.00  0.00           O  
ATOM   2973  N   SER   521     -20.432   7.894  17.921  1.00  0.00           N  
ATOM   2974  CA  SER   521     -19.466   6.868  18.173  1.00  0.00           C  
ATOM   2975  C   SER   521     -20.088   5.488  18.265  1.00  0.00           C  
ATOM   2976  O   SER   521     -20.169   4.894  19.343  1.00  0.00           O  
ATOM   2977  CB  SER   521     -18.620   6.703  19.438  1.00  0.00           C  
ATOM   2978  OG  SER   521     -17.818   7.857  19.643  1.00  0.00           O  
ATOM   2979  N   ARG   522     -20.486   4.912  17.043  1.00  0.00           N  
ATOM   2980  CA  ARG   522     -21.254   3.677  17.278  1.00  0.00           C  
ATOM   2981  C   ARG   522     -21.751   3.122  15.926  1.00  0.00           C  
ATOM   2982  O   ARG   522     -22.758   3.589  15.381  1.00  0.00           O  
ATOM   2983  CB  ARG   522     -22.369   3.837  18.351  1.00  0.00           C  
ATOM   2984  CG  ARG   522     -23.115   2.536  18.654  1.00  0.00           C  
ATOM   2985  CD  ARG   522     -24.156   2.672  19.768  1.00  0.00           C  
ATOM   2986  NE  ARG   522     -24.810   1.344  19.934  1.00  0.00           N  
ATOM   2987  CZ  ARG   522     -25.790   1.178  20.869  1.00  0.00           C  
ATOM   2988  NH1 ARG   522     -25.969   2.375  21.501  1.00  0.00           N  
ATOM   2989  NH2 ARG   522     -26.209  -0.120  20.808  1.00  0.00           N  
ATOM   2990  N   GLU   523     -20.968   2.176  15.364  1.00  0.00           N  
ATOM   2991  CA  GLU   523     -21.158   1.511  14.063  1.00  0.00           C  
ATOM   2992  C   GLU   523     -22.515   0.789  13.945  1.00  0.00           C  
ATOM   2993  O   GLU   523     -22.559  -0.448  13.890  1.00  0.00           O  
ATOM   2994  CB  GLU   523     -19.986   0.570  13.771  1.00  0.00           C  
ATOM   2995  CG  GLU   523     -18.655   1.297  13.569  1.00  0.00           C  
ATOM   2996  CD  GLU   523     -17.573   0.248  13.356  1.00  0.00           C  
ATOM   2997  OE1 GLU   523     -17.906  -0.965  13.419  1.00  0.00           O  
ATOM   2998  OE2 GLU   523     -16.400   0.647  13.127  1.00  0.00           O  
ATOM   2999  N   VAL   524     -23.614   1.584  13.874  1.00  0.00           N  
ATOM   3000  CA  VAL   524     -25.000   1.120  13.790  1.00  0.00           C  
ATOM   3001  C   VAL   524     -25.288   0.159  12.610  1.00  0.00           C  
ATOM   3002  O   VAL   524     -24.762   0.352  11.508  1.00  0.00           O  
ATOM   3003  CB  VAL   524     -26.016   2.276  14.035  1.00  0.00           C  
ATOM   3004  CG1 VAL   524     -25.998   3.346  12.942  1.00  0.00           C  
ATOM   3005  CG2 VAL   524     -27.470   1.805  14.110  1.00  0.00           C  
ATOM   3006  N   ASP   525     -26.034  -0.910  12.894  1.00  0.00           N  
ATOM   3007  CA  ASP   525     -26.307  -1.984  11.942  1.00  0.00           C  
ATOM   3008  C   ASP   525     -27.276  -1.714  10.811  1.00  0.00           C  
ATOM   3009  O   ASP   525     -27.876  -0.640  10.734  1.00  0.00           O  
ATOM   3010  CB  ASP   525     -26.811  -3.202  12.720  1.00  0.00           C  
ATOM   3011  CG  ASP   525     -28.177  -2.859  13.297  1.00  0.00           C  
ATOM   3012  OD1 ASP   525     -28.767  -1.839  12.853  1.00  0.00           O  
ATOM   3013  OD2 ASP   525     -28.648  -3.613  14.190  1.00  0.00           O  
ATOM   3014  N   TRP   526     -27.453  -2.737   9.946  1.00  0.00           N  
ATOM   3015  CA  TRP   526     -28.336  -2.759   8.775  1.00  0.00           C  
ATOM   3016  C   TRP   526     -29.767  -2.330   9.034  1.00  0.00           C  
ATOM   3017  O   TRP   526     -30.368  -1.697   8.166  1.00  0.00           O  
ATOM   3018  CB  TRP   526     -28.355  -4.151   8.149  1.00  0.00           C  
ATOM   3019  CG  TRP   526     -29.054  -5.193   8.989  1.00  0.00           C  
ATOM   3020  CD1 TRP   526     -28.549  -5.996   9.971  1.00  0.00           C  
ATOM   3021  CD2 TRP   526     -30.438  -5.566   8.927  1.00  0.00           C  
ATOM   3022  NE1 TRP   526     -29.438  -6.805  10.513  1.00  0.00           N  
ATOM   3023  CE2 TRP   526     -30.643  -6.580   9.899  1.00  0.00           C  
ATOM   3024  CE3 TRP   526     -31.533  -5.142   8.144  1.00  0.00           C  
ATOM   3025  CZ2 TRP   526     -31.910  -7.187  10.112  1.00  0.00           C  
ATOM   3026  CZ3 TRP   526     -32.809  -5.746   8.353  1.00  0.00           C  
ATOM   3027  CH2 TRP   526     -32.976  -6.757   9.332  1.00  0.00           C  
ATOM   3028  N   HIS   527     -30.327  -2.710  10.198  1.00  0.00           N  
ATOM   3029  CA  HIS   527     -31.679  -2.339  10.584  1.00  0.00           C  
ATOM   3030  C   HIS   527     -31.802  -0.811  10.632  1.00  0.00           C  
ATOM   3031  O   HIS   527     -32.730  -0.283  10.023  1.00  0.00           O  
ATOM   3032  CB  HIS   527     -32.034  -2.949  11.930  1.00  0.00           C  
ATOM   3033  CG  HIS   527     -33.399  -2.555  12.410  1.00  0.00           C  
ATOM   3034  ND1 HIS   527     -34.575  -3.056  11.890  1.00  0.00           N  
ATOM   3035  CD2 HIS   527     -33.783  -1.694  13.382  1.00  0.00           C  
ATOM   3036  CE1 HIS   527     -35.601  -2.543  12.498  1.00  0.00           C  
ATOM   3037  NE2 HIS   527     -35.156  -1.705  13.416  1.00  0.00           N  
ATOM   3038  N   MET   528     -30.830  -0.100  11.275  1.00  0.00           N  
ATOM   3039  CA  MET   528     -30.832   1.373  11.361  1.00  0.00           C  
ATOM   3040  C   MET   528     -30.485   2.074  10.033  1.00  0.00           C  
ATOM   3041  O   MET   528     -31.256   2.922   9.584  1.00  0.00           O  
ATOM   3042  CB  MET   528     -29.938   1.871  12.495  1.00  0.00           C  
ATOM   3043  CG  MET   528     -29.955   3.392  12.662  1.00  0.00           C  
ATOM   3044  SD  MET   528     -31.573   4.081  13.125  1.00  0.00           S  
ATOM   3045  CE  MET   528     -31.524   3.467  14.833  1.00  0.00           C  
ATOM   3046  N   CYS   529     -29.347   1.701   9.400  1.00  0.00           N  
ATOM   3047  CA  CYS   529     -28.863   2.252   8.124  1.00  0.00           C  
ATOM   3048  C   CYS   529     -29.919   2.196   7.001  1.00  0.00           C  
ATOM   3049  O   CYS   529     -30.045   3.157   6.242  1.00  0.00           O  
ATOM   3050  CB  CYS   529     -27.550   1.556   7.659  1.00  0.00           C  
ATOM   3051  SG  CYS   529     -26.461   1.810   8.534  1.00  0.00           S  
ATOM   3052  N   TYR   530     -30.667   1.082   6.898  1.00  0.00           N  
ATOM   3053  CA  TYR   530     -31.695   0.925   5.864  1.00  0.00           C  
ATOM   3054  C   TYR   530     -32.965   1.698   6.173  1.00  0.00           C  
ATOM   3055  O   TYR   530     -33.653   2.111   5.241  1.00  0.00           O  
ATOM   3056  CB  TYR   530     -32.011  -0.559   5.551  1.00  0.00           C  
ATOM   3057  CG  TYR   530     -30.794  -1.155   4.932  1.00  0.00           C  
ATOM   3058  CD1 TYR   530     -29.781  -0.321   4.442  1.00  0.00           C  
ATOM   3059  CD2 TYR   530     -30.627  -2.554   4.827  1.00  0.00           C  
ATOM   3060  CE1 TYR   530     -28.614  -0.847   3.853  1.00  0.00           C  
ATOM   3061  CE2 TYR   530     -29.447  -3.106   4.230  1.00  0.00           C  
ATOM   3062  CZ  TYR   530     -28.451  -2.233   3.749  1.00  0.00           C  
ATOM   3063  OH  TYR   530     -27.301  -2.717   3.163  1.00  0.00           O  
ATOM   3064  N   LYS   531     -33.272   1.902   7.476  1.00  0.00           N  
ATOM   3065  CA  LYS   531     -34.455   2.639   7.934  1.00  0.00           C  
ATOM   3066  C   LYS   531     -34.355   4.093   7.458  1.00  0.00           C  
ATOM   3067  O   LYS   531     -35.339   4.687   7.014  1.00  0.00           O  
ATOM   3068  CB  LYS   531     -34.504   2.605   9.458  1.00  0.00           C  
ATOM   3069  CG  LYS   531     -35.729   3.308  10.045  1.00  0.00           C  
ATOM   3070  CD  LYS   531     -35.822   3.209  11.569  1.00  0.00           C  
ATOM   3071  CE  LYS   531     -37.031   3.937  12.158  1.00  0.00           C  
ATOM   3072  NZ  LYS   531     -37.035   3.802  13.632  1.00  0.00           N  
ATOM   3073  N   LEU   532     -33.137   4.647   7.541  1.00  0.00           N  
ATOM   3074  CA  LEU   532     -32.795   5.993   7.132  1.00  0.00           C  
ATOM   3075  C   LEU   532     -33.040   6.101   5.639  1.00  0.00           C  
ATOM   3076  O   LEU   532     -33.839   6.940   5.229  1.00  0.00           O  
ATOM   3077  CB  LEU   532     -31.318   6.288   7.475  1.00  0.00           C  
ATOM   3078  CG  LEU   532     -31.055   6.418   8.977  1.00  0.00           C  
ATOM   3079  CD1 LEU   532     -29.581   6.523   9.367  1.00  0.00           C  
ATOM   3080  CD2 LEU   532     -31.685   7.642   9.639  1.00  0.00           C  
ATOM   3081  N   ILE   533     -32.422   5.184   4.843  1.00  0.00           N  
ATOM   3082  CA  ILE   533     -32.497   5.093   3.382  1.00  0.00           C  
ATOM   3083  C   ILE   533     -33.919   5.149   2.823  1.00  0.00           C  
ATOM   3084  O   ILE   533     -34.181   5.942   1.923  1.00  0.00           O  
ATOM   3085  CB  ILE   533     -31.812   3.823   2.916  1.00  0.00           C  
ATOM   3086  CG1 ILE   533     -30.290   3.832   3.135  1.00  0.00           C  
ATOM   3087  CG2 ILE   533     -32.001   3.539   1.416  1.00  0.00           C  
ATOM   3088  CD1 ILE   533     -29.637   2.466   2.927  1.00  0.00           C  
ATOM   3089  N   LYS   534     -34.831   4.319   3.357  1.00  0.00           N  
ATOM   3090  CA  LYS   534     -36.238   4.267   2.930  1.00  0.00           C  
ATOM   3091  C   LYS   534     -36.979   5.563   3.210  1.00  0.00           C  
ATOM   3092  O   LYS   534     -37.900   5.905   2.462  1.00  0.00           O  
ATOM   3093  CB  LYS   534     -36.996   3.065   3.543  1.00  0.00           C  
ATOM   3094  CG  LYS   534     -37.207   3.183   5.054  1.00  0.00           C  
ATOM   3095  CD  LYS   534     -37.965   2.000   5.661  1.00  0.00           C  
ATOM   3096  CE  LYS   534     -38.211   2.138   7.164  1.00  0.00           C  
ATOM   3097  NZ  LYS   534     -38.908   0.936   7.675  1.00  0.00           N  
ATOM   3098  N   GLY   535     -36.571   6.271   4.289  1.00  0.00           N  
ATOM   3099  CA  GLY   535     -37.149   7.534   4.735  1.00  0.00           C  
ATOM   3100  C   GLY   535     -36.720   8.693   3.841  1.00  0.00           C  
ATOM   3101  O   GLY   535     -37.547   9.552   3.508  1.00  0.00           O  
ATOM   3102  N   THR   536     -35.429   8.697   3.422  1.00  0.00           N  
ATOM   3103  CA  THR   536     -34.850   9.683   2.506  1.00  0.00           C  
ATOM   3104  C   THR   536     -35.617   9.599   1.194  1.00  0.00           C  
ATOM   3105  O   THR   536     -35.908  10.631   0.618  1.00  0.00           O  
ATOM   3106  CB  THR   536     -33.317   9.496   2.355  1.00  0.00           C  
ATOM   3107  OG1 THR   536     -32.677   9.679   3.609  1.00  0.00           O  
ATOM   3108  CG2 THR   536     -32.775  10.528   1.352  1.00  0.00           C  
ATOM   3109  N   CYS   537     -36.053   8.397   0.796  1.00  0.00           N  
ATOM   3110  CA  CYS   537     -36.869   8.183  -0.400  1.00  0.00           C  
ATOM   3111  C   CYS   537     -38.300   8.648  -0.210  1.00  0.00           C  
ATOM   3112  O   CYS   537     -38.901   9.163  -1.153  1.00  0.00           O  
ATOM   3113  CB  CYS   537     -36.801   6.729  -0.852  1.00  0.00           C  
ATOM   3114  SG  CYS   537     -35.183   6.253  -1.511  1.00  0.00           S  
ATOM   3115  N   GLU   538     -38.842   8.460   1.018  1.00  0.00           N  
ATOM   3116  CA  GLU   538     -40.187   8.874   1.454  1.00  0.00           C  
ATOM   3117  C   GLU   538     -40.292  10.400   1.407  1.00  0.00           C  
ATOM   3118  O   GLU   538     -41.341  10.946   1.038  1.00  0.00           O  
ATOM   3119  CB  GLU   538     -40.450   8.391   2.886  1.00  0.00           C  
ATOM   3120  CG  GLU   538     -40.950   6.962   2.979  1.00  0.00           C  
ATOM   3121  CD  GLU   538     -42.279   6.779   3.692  1.00  0.00           C  
ATOM   3122  OE1 GLU   538     -42.650   7.645   4.524  1.00  0.00           O  
ATOM   3123  OE2 GLU   538     -42.942   5.749   3.427  1.00  0.00           O  
ATOM   3124  N   GLY   539     -39.186  11.055   1.765  1.00  0.00           N  
ATOM   3125  CA  GLY   539     -39.039  12.503   1.756  1.00  0.00           C  
ATOM   3126  C   GLY   539     -38.718  13.063   0.386  1.00  0.00           C  
ATOM   3127  O   GLY   539     -39.203  14.146   0.045  1.00  0.00           O  
ATOM   3128  N   LEU   540     -37.907  12.327  -0.422  1.00  0.00           N  
ATOM   3129  CA  LEU   540     -37.515  12.747  -1.782  1.00  0.00           C  
ATOM   3130  C   LEU   540     -38.656  12.617  -2.781  1.00  0.00           C  
ATOM   3131  O   LEU   540     -38.795  13.477  -3.645  1.00  0.00           O  
ATOM   3132  CB  LEU   540     -36.309  11.961  -2.298  1.00  0.00           C  
ATOM   3133  CG  LEU   540     -35.854  12.389  -3.695  1.00  0.00           C  
ATOM   3134  CD1 LEU   540     -35.418  13.848  -3.813  1.00  0.00           C  
ATOM   3135  CD2 LEU   540     -34.659  11.615  -4.250  1.00  0.00           C  
ATOM   3136  N   ARG   541     -39.463  11.542  -2.669  1.00  0.00           N  
ATOM   3137  CA  ARG   541     -40.630  11.275  -3.516  1.00  0.00           C  
ATOM   3138  C   ARG   541     -41.686  12.365  -3.352  1.00  0.00           C  
ATOM   3139  O   ARG   541     -42.370  12.705  -4.323  1.00  0.00           O  
ATOM   3140  CB  ARG   541     -41.218   9.930  -3.168  1.00  0.00           C  
ATOM   3141  CG  ARG   541     -42.395   9.529  -4.060  1.00  0.00           C  
ATOM   3142  CD  ARG   541     -42.974   8.153  -3.728  1.00  0.00           C  
ATOM   3143  NE  ARG   541     -43.532   8.223  -2.348  1.00  0.00           N  
ATOM   3144  CZ  ARG   541     -43.804   7.074  -1.663  1.00  0.00           C  
ATOM   3145  NH1 ARG   541     -43.473   6.022  -2.467  1.00  0.00           N  
ATOM   3146  NH2 ARG   541     -44.300   7.426  -0.441  1.00  0.00           N  
ATOM   3147  N   TYR   542     -41.890  12.788  -2.109  1.00  0.00           N  
ATOM   3148  CA  TYR   542     -42.875  13.814  -1.798  1.00  0.00           C  
ATOM   3149  C   TYR   542     -42.537  15.174  -2.393  1.00  0.00           C  
ATOM   3150  O   TYR   542     -43.374  15.845  -3.004  1.00  0.00           O  
ATOM   3151  CB  TYR   542     -43.176  14.336  -0.386  1.00  0.00           C  
ATOM   3152  CG  TYR   542     -43.836  13.233   0.368  1.00  0.00           C  
ATOM   3153  CD1 TYR   542     -44.348  12.126  -0.321  1.00  0.00           C  
ATOM   3154  CD2 TYR   542     -43.956  13.269   1.775  1.00  0.00           C  
ATOM   3155  CE1 TYR   542     -44.976  11.063   0.357  1.00  0.00           C  
ATOM   3156  CE2 TYR   542     -44.592  12.195   2.480  1.00  0.00           C  
ATOM   3157  CZ  TYR   542     -45.096  11.100   1.750  1.00  0.00           C  
ATOM   3158  OH  TYR   542     -45.719  10.047   2.385  1.00  0.00           O  
ATOM   3159  N   LEU   543     -41.291  15.597  -2.217  1.00  0.00           N  
ATOM   3160  CA  LEU   543     -40.857  16.898  -2.709  1.00  0.00           C  
ATOM   3161  C   LEU   543     -40.555  16.971  -4.195  1.00  0.00           C  
ATOM   3162  O   LEU   543     -41.007  17.879  -4.897  1.00  0.00           O  
ATOM   3163  CB  LEU   543     -39.559  17.527  -2.193  1.00  0.00           C  
ATOM   3164  CG  LEU   543     -39.251  18.890  -2.817  1.00  0.00           C  
ATOM   3165  CD1 LEU   543     -40.295  19.973  -2.548  1.00  0.00           C  
ATOM   3166  CD2 LEU   543     -37.945  19.532  -2.353  1.00  0.00           C  
ATOM   3167  N   HIS   544     -39.786  16.019  -4.708  1.00  0.00           N  
ATOM   3168  CA  HIS   544     -39.454  16.042  -6.124  1.00  0.00           C  
ATOM   3169  C   HIS   544     -40.473  15.350  -7.029  1.00  0.00           C  
ATOM   3170  O   HIS   544     -40.699  15.770  -8.167  1.00  0.00           O  
ATOM   3171  CB  HIS   544     -38.180  15.351  -6.623  1.00  0.00           C  
ATOM   3172  CG  HIS   544     -37.930  15.568  -8.086  1.00  0.00           C  
ATOM   3173  ND1 HIS   544     -37.615  16.790  -8.643  1.00  0.00           N  
ATOM   3174  CD2 HIS   544     -37.948  14.701  -9.126  1.00  0.00           C  
ATOM   3175  CE1 HIS   544     -37.450  16.681  -9.926  1.00  0.00           C  
ATOM   3176  NE2 HIS   544     -37.646  15.419 -10.258  1.00  0.00           N  
ATOM   3177  N   GLU   545     -41.110  14.280  -6.555  1.00  0.00           N  
ATOM   3178  CA  GLU   545     -42.082  13.589  -7.406  1.00  0.00           C  
ATOM   3179  C   GLU   545     -43.155  12.795  -6.680  1.00  0.00           C  
ATOM   3180  O   GLU   545     -44.171  12.401  -7.259  1.00  0.00           O  
ATOM   3181  CB  GLU   545     -41.551  12.528  -8.374  1.00  0.00           C  
ATOM   3182  CG  GLU   545     -40.964  11.302  -7.673  1.00  0.00           C  
ATOM   3183  CD  GLU   545     -40.367  10.392  -8.737  1.00  0.00           C  
ATOM   3184  OE1 GLU   545     -41.137   9.936  -9.624  1.00  0.00           O  
ATOM   3185  OE2 GLU   545     -39.134  10.140  -8.677  1.00  0.00           O  
ATOM   3186  N   GLY   546     -42.947  12.545  -5.393  1.00  0.00           N  
ATOM   3187  CA  GLY   546     -43.851  11.697  -4.627  1.00  0.00           C  
ATOM   3188  C   GLY   546     -45.089  12.341  -4.012  1.00  0.00           C  
ATOM   3189  O   GLY   546     -45.425  12.123  -2.845  1.00  0.00           O  
ATOM   3190  N   CYS   547     -45.787  13.150  -4.805  1.00  0.00           N  
ATOM   3191  CA  CYS   547     -47.007  13.819  -4.355  1.00  0.00           C  
ATOM   3192  C   CYS   547     -47.605  14.636  -5.493  1.00  0.00           C  
ATOM   3193  O   CYS   547     -46.979  14.855  -6.534  1.00  0.00           O  
ATOM   3194  CB  CYS   547     -47.102  14.928  -3.303  1.00  0.00           C  
ATOM   3195  SG  CYS   547     -48.422  15.433  -3.164  1.00  0.00           S  
ATOM   3196  N   GLY   548     -48.836  15.100  -5.307  1.00  0.00           N  
ATOM   3197  CA  GLY   548     -49.488  15.911  -6.327  1.00  0.00           C  
ATOM   3198  C   GLY   548     -49.112  17.381  -6.187  1.00  0.00           C  
ATOM   3199  O   GLY   548     -49.604  18.251  -6.912  1.00  0.00           O  
ATOM   3200  N   ASP   549     -48.225  17.675  -5.240  1.00  0.00           N  
ATOM   3201  CA  ASP   549     -47.760  19.039  -5.003  1.00  0.00           C  
ATOM   3202  C   ASP   549     -46.286  19.142  -5.391  1.00  0.00           C  
ATOM   3203  O   ASP   549     -45.695  20.224  -5.438  1.00  0.00           O  
ATOM   3204  CB  ASP   549     -47.813  19.559  -3.563  1.00  0.00           C  
ATOM   3205  CG  ASP   549     -49.267  19.553  -3.114  1.00  0.00           C  
ATOM   3206  OD1 ASP   549     -50.124  20.078  -3.874  1.00  0.00           O  
ATOM   3207  OD2 ASP   549     -49.541  19.023  -2.004  1.00  0.00           O  
ATOM   3208  N   ARG   550     -45.679  17.995  -5.676  1.00  0.00           N  
ATOM   3209  CA  ARG   550     -44.258  17.920  -6.012  1.00  0.00           C  
ATOM   3210  C   ARG   550     -43.871  18.350  -7.417  1.00  0.00           C  
ATOM   3211  O   ARG   550     -44.448  17.929  -8.423  1.00  0.00           O  
ATOM   3212  CB  ARG   550     -43.521  16.578  -6.003  1.00  0.00           C  
ATOM   3213  CG  ARG   550     -43.036  16.157  -4.614  1.00  0.00           C  
ATOM   3214  CD  ARG   550     -44.172  15.893  -3.623  1.00  0.00           C  
ATOM   3215  NE  ARG   550     -43.553  15.469  -2.336  1.00  0.00           N  
ATOM   3216  CZ  ARG   550     -44.215  15.673  -1.160  1.00  0.00           C  
ATOM   3217  NH1 ARG   550     -45.405  16.277  -1.452  1.00  0.00           N  
ATOM   3218  NH2 ARG   550     -43.430  15.195  -0.151  1.00  0.00           N  
ATOM   3219  N   PRO   551     -42.938  19.191  -7.456  1.00  0.00           N  
ATOM   3220  CA  PRO   551     -42.308  19.708  -8.691  1.00  0.00           C  
ATOM   3221  C   PRO   551     -40.942  20.416  -8.523  1.00  0.00           C  
ATOM   3222  O   PRO   551     -40.610  21.360  -9.253  1.00  0.00           O  
ATOM   3223  CB  PRO   551     -43.306  20.508  -9.562  1.00  0.00           C  
ATOM   3224  CG  PRO   551     -44.439  21.149  -8.759  1.00  0.00           C  
ATOM   3225  CD  PRO   551     -44.894  20.309  -7.563  1.00  0.00           C  
ATOM   3226  N   ILE   552     -40.148  19.912  -7.582  1.00  0.00           N  
ATOM   3227  CA  ILE   552     -38.824  20.432  -7.283  1.00  0.00           C  
ATOM   3228  C   ILE   552     -37.761  19.352  -7.384  1.00  0.00           C  
ATOM   3229  O   ILE   552     -37.978  18.218  -6.954  1.00  0.00           O  
ATOM   3230  CB  ILE   552     -38.748  21.049  -5.856  1.00  0.00           C  
ATOM   3231  CG1 ILE   552     -39.699  22.240  -5.651  1.00  0.00           C  
ATOM   3232  CG2 ILE   552     -37.352  21.582  -5.492  1.00  0.00           C  
ATOM   3233  CD1 ILE   552     -39.815  22.684  -4.194  1.00  0.00           C  
ATOM   3234  N   LEU   553     -36.588  19.731  -7.890  1.00  0.00           N  
ATOM   3235  CA  LEU   553     -35.405  18.880  -7.917  1.00  0.00           C  
ATOM   3236  C   LEU   553     -34.513  19.406  -6.772  1.00  0.00           C  
ATOM   3237  O   LEU   553     -34.489  20.605  -6.518  1.00  0.00           O  
ATOM   3238  CB  LEU   553     -34.701  18.845  -9.311  1.00  0.00           C  
ATOM   3239  CG  LEU   553     -33.482  17.921  -9.356  1.00  0.00           C  
ATOM   3240  CD1 LEU   553     -33.794  16.433  -9.204  1.00  0.00           C  
ATOM   3241  CD2 LEU   553     -32.672  17.983 -10.650  1.00  0.00           C  
ATOM   3242  N   HIS   554     -33.851  18.520  -6.049  1.00  0.00           N  
ATOM   3243  CA  HIS   554     -33.060  18.906  -4.897  1.00  0.00           C  
ATOM   3244  C   HIS   554     -31.668  19.367  -5.279  1.00  0.00           C  
ATOM   3245  O   HIS   554     -31.235  20.423  -4.830  1.00  0.00           O  
ATOM   3246  CB  HIS   554     -33.010  17.751  -3.872  1.00  0.00           C  
ATOM   3247  CG  HIS   554     -32.569  18.157  -2.499  1.00  0.00           C  
ATOM   3248  ND1 HIS   554     -31.250  18.036  -2.102  1.00  0.00           N  
ATOM   3249  CD2 HIS   554     -33.283  18.684  -1.481  1.00  0.00           C  
ATOM   3250  CE1 HIS   554     -31.202  18.495  -0.863  1.00  0.00           C  
ATOM   3251  NE2 HIS   554     -32.404  18.880  -0.444  1.00  0.00           N  
ATOM   3252  N   LEU   555     -30.945  18.568  -6.074  1.00  0.00           N  
ATOM   3253  CA  LEU   555     -29.568  18.843  -6.527  1.00  0.00           C  
ATOM   3254  C   LEU   555     -28.524  18.887  -5.390  1.00  0.00           C  
ATOM   3255  O   LEU   555     -27.372  19.270  -5.629  1.00  0.00           O  
ATOM   3256  CB  LEU   555     -29.475  20.109  -7.380  1.00  0.00           C  
ATOM   3257  CG  LEU   555     -30.351  20.065  -8.634  1.00  0.00           C  
ATOM   3258  CD1 LEU   555     -30.337  21.341  -9.475  1.00  0.00           C  
ATOM   3259  CD2 LEU   555     -29.986  18.974  -9.639  1.00  0.00           C  
ATOM   3260  N   ASN   556     -28.900  18.486  -4.171  1.00  0.00           N  
ATOM   3261  CA  ASN   556     -27.933  18.500  -3.070  1.00  0.00           C  
ATOM   3262  C   ASN   556     -28.141  17.331  -2.062  1.00  0.00           C  
ATOM   3263  O   ASN   556     -27.881  17.464  -0.864  1.00  0.00           O  
ATOM   3264  CB  ASN   556     -27.892  19.896  -2.413  1.00  0.00           C  
ATOM   3265  CG  ASN   556     -26.649  20.185  -1.620  1.00  0.00           C  
ATOM   3266  OD1 ASN   556     -25.587  19.574  -1.801  1.00  0.00           O  
ATOM   3267  ND2 ASN   556     -26.767  21.124  -0.698  1.00  0.00           N  
ATOM   3268  N   LEU   557     -28.608  16.182  -2.564  1.00  0.00           N  
ATOM   3269  CA  LEU   557     -28.794  15.022  -1.717  1.00  0.00           C  
ATOM   3270  C   LEU   557     -27.481  14.274  -1.439  1.00  0.00           C  
ATOM   3271  O   LEU   557     -26.934  13.617  -2.325  1.00  0.00           O  
ATOM   3272  CB  LEU   557     -29.889  14.091  -2.223  1.00  0.00           C  
ATOM   3273  CG  LEU   557     -30.249  13.000  -1.230  1.00  0.00           C  
ATOM   3274  CD1 LEU   557     -30.723  13.590   0.118  1.00  0.00           C  
ATOM   3275  CD2 LEU   557     -31.257  12.038  -1.816  1.00  0.00           C  
ATOM   3276  N   ASN   558     -26.985  14.393  -0.193  1.00  0.00           N  
ATOM   3277  CA  ASN   558     -25.744  13.795   0.301  1.00  0.00           C  
ATOM   3278  C   ASN   558     -25.978  13.500   1.763  1.00  0.00           C  
ATOM   3279  O   ASN   558     -27.017  13.924   2.274  1.00  0.00           O  
ATOM   3280  CB  ASN   558     -24.589  14.776   0.140  1.00  0.00           C  
ATOM   3281  CG  ASN   558     -24.813  15.929   1.108  1.00  0.00           C  
ATOM   3282  OD1 ASN   558     -25.726  15.897   1.931  1.00  0.00           O  
ATOM   3283  ND2 ASN   558     -23.991  17.011   1.062  1.00  0.00           N  
ATOM   3284  N   PRO   559     -25.041  12.781   2.446  1.00  0.00           N  
ATOM   3285  CA  PRO   559     -25.202  12.427   3.869  1.00  0.00           C  
ATOM   3286  C   PRO   559     -24.920  13.577   4.830  1.00  0.00           C  
ATOM   3287  O   PRO   559     -25.235  13.484   6.023  1.00  0.00           O  
ATOM   3288  CB  PRO   559     -24.350  11.216   4.224  1.00  0.00           C  
ATOM   3289  CG  PRO   559     -23.083  11.092   3.376  1.00  0.00           C  
ATOM   3290  CD  PRO   559     -23.266  11.552   1.929  1.00  0.00           C  
ATOM   3291  N   SER   560     -24.278  14.635   4.313  1.00  0.00           N  
ATOM   3292  CA  SER   560     -23.936  15.853   5.060  1.00  0.00           C  
ATOM   3293  C   SER   560     -25.223  16.644   5.305  1.00  0.00           C  
ATOM   3294  O   SER   560     -25.312  17.383   6.282  1.00  0.00           O  
ATOM   3295  CB  SER   560     -22.963  16.716   4.222  1.00  0.00           C  
ATOM   3296  OG  SER   560     -21.730  16.033   4.050  1.00  0.00           O  
ATOM   3297  N   ASN   561     -26.208  16.469   4.396  1.00  0.00           N  
ATOM   3298  CA  ASN   561     -27.487  17.167   4.350  1.00  0.00           C  
ATOM   3299  C   ASN   561     -28.662  16.319   4.813  1.00  0.00           C  
ATOM   3300  O   ASN   561     -29.815  16.609   4.471  1.00  0.00           O  
ATOM   3301  CB  ASN   561     -27.704  17.715   2.931  1.00  0.00           C  
ATOM   3302  CG  ASN   561     -26.479  18.390   2.366  1.00  0.00           C  
ATOM   3303  OD1 ASN   561     -25.763  19.152   3.036  1.00  0.00           O  
ATOM   3304  ND2 ASN   561     -26.217  18.118   1.118  1.00  0.00           N  
ATOM   3305  N   ILE   562     -28.360  15.266   5.592  1.00  0.00           N  
ATOM   3306  CA  ILE   562     -29.359  14.360   6.173  1.00  0.00           C  
ATOM   3307  C   ILE   562     -29.217  14.353   7.711  1.00  0.00           C  
ATOM   3308  O   ILE   562     -28.250  13.804   8.246  1.00  0.00           O  
ATOM   3309  CB  ILE   562     -29.392  12.926   5.562  1.00  0.00           C  
ATOM   3310  CG1 ILE   562     -29.690  12.909   4.053  1.00  0.00           C  
ATOM   3311  CG2 ILE   562     -30.458  12.015   6.193  1.00  0.00           C  
ATOM   3312  CD1 ILE   562     -29.546  11.526   3.419  1.00  0.00           C  
ATOM   3313  N   LEU   563     -30.157  15.019   8.401  1.00  0.00           N  
ATOM   3314  CA  LEU   563     -30.221  15.205   9.862  1.00  0.00           C  
ATOM   3315  C   LEU   563     -31.057  14.124  10.532  1.00  0.00           C  
ATOM   3316  O   LEU   563     -31.915  13.540   9.877  1.00  0.00           O  
ATOM   3317  CB  LEU   563     -30.902  16.547  10.131  1.00  0.00           C  
ATOM   3318  CG  LEU   563     -30.497  17.714   9.251  1.00  0.00           C  
ATOM   3319  CD1 LEU   563     -31.645  18.680   9.055  1.00  0.00           C  
ATOM   3320  CD2 LEU   563     -29.272  18.384   9.800  1.00  0.00           C  
ATOM   3321  N   LEU   564     -31.357  14.355  11.805  1.00  0.00           N  
ATOM   3322  CA  LEU   564     -32.144  13.438  12.613  1.00  0.00           C  
ATOM   3323  C   LEU   564     -33.199  14.208  13.419  1.00  0.00           C  
ATOM   3324  O   LEU   564     -32.921  15.265  13.993  1.00  0.00           O  
ATOM   3325  CB  LEU   564     -31.509  12.613  13.736  1.00  0.00           C  
ATOM   3326  CG  LEU   564     -30.499  11.578  13.236  1.00  0.00           C  
ATOM   3327  CD1 LEU   564     -29.693  10.881  14.332  1.00  0.00           C  
ATOM   3328  CD2 LEU   564     -31.102  10.417  12.446  1.00  0.00           C  
ATOM   3329  N   ASP   565     -34.430  13.689  13.476  1.00  0.00           N  
ATOM   3330  CA  ASP   565     -35.469  14.336  14.287  1.00  0.00           C  
ATOM   3331  C   ASP   565     -35.488  13.654  15.661  1.00  0.00           C  
ATOM   3332  O   ASP   565     -34.900  12.586  15.853  1.00  0.00           O  
ATOM   3333  CB  ASP   565     -36.914  14.251  13.788  1.00  0.00           C  
ATOM   3334  CG  ASP   565     -37.355  12.797  13.870  1.00  0.00           C  
ATOM   3335  OD1 ASP   565     -36.668  12.009  14.573  1.00  0.00           O  
ATOM   3336  OD2 ASP   565     -38.386  12.454  13.231  1.00  0.00           O  
ATOM   3337  N   GLU   566     -36.162  14.258  16.638  1.00  0.00           N  
ATOM   3338  CA  GLU   566     -36.205  13.702  17.995  1.00  0.00           C  
ATOM   3339  C   GLU   566     -36.757  12.289  18.118  1.00  0.00           C  
ATOM   3340  O   GLU   566     -36.623  11.631  19.154  1.00  0.00           O  
ATOM   3341  CB  GLU   566     -37.063  14.432  19.033  1.00  0.00           C  
ATOM   3342  CG  GLU   566     -38.565  14.333  18.761  1.00  0.00           C  
ATOM   3343  CD  GLU   566     -38.934  15.414  17.755  1.00  0.00           C  
ATOM   3344  OE1 GLU   566     -37.998  16.059  17.211  1.00  0.00           O  
ATOM   3345  OE2 GLU   566     -40.156  15.608  17.517  1.00  0.00           O  
ATOM   3346  N   ASN   567     -37.389  11.795  17.057  1.00  0.00           N  
ATOM   3347  CA  ASN   567     -37.934  10.442  17.039  1.00  0.00           C  
ATOM   3348  C   ASN   567     -37.039   9.458  16.285  1.00  0.00           C  
ATOM   3349  O   ASN   567     -37.408   8.307  16.038  1.00  0.00           O  
ATOM   3350  CB  ASN   567     -39.321  10.346  16.396  1.00  0.00           C  
ATOM   3351  CG  ASN   567     -40.314  11.045  17.314  1.00  0.00           C  
ATOM   3352  OD1 ASN   567     -40.111  11.123  18.524  1.00  0.00           O  
ATOM   3353  ND2 ASN   567     -41.443  11.590  16.787  1.00  0.00           N  
ATOM   3354  N   ASN   568     -35.841   9.902  15.908  1.00  0.00           N  
ATOM   3355  CA  ASN   568     -34.928   9.027  15.192  1.00  0.00           C  
ATOM   3356  C   ASN   568     -35.237   8.843  13.715  1.00  0.00           C  
ATOM   3357  O   ASN   568     -34.702   7.953  13.049  1.00  0.00           O  
ATOM   3358  CB  ASN   568     -34.866   7.615  15.783  1.00  0.00           C  
ATOM   3359  CG  ASN   568     -34.203   7.706  17.150  1.00  0.00           C  
ATOM   3360  OD1 ASN   568     -33.368   8.577  17.392  1.00  0.00           O  
ATOM   3361  ND2 ASN   568     -34.537   6.811  18.117  1.00  0.00           N  
ATOM   3362  N   ILE   569     -36.111   9.685  13.175  1.00  0.00           N  
ATOM   3363  CA  ILE   569     -36.460   9.607  11.763  1.00  0.00           C  
ATOM   3364  C   ILE   569     -35.541  10.527  10.963  1.00  0.00           C  
ATOM   3365  O   ILE   569     -35.061  11.552  11.454  1.00  0.00           O  
ATOM   3366  CB  ILE   569     -37.716  10.066  10.990  1.00  0.00           C  
ATOM   3367  CG1 ILE   569     -38.997   9.323  11.404  1.00  0.00           C  
ATOM   3368  CG2 ILE   569     -37.608   9.864   9.469  1.00  0.00           C  
ATOM   3369  CD1 ILE   569     -40.276   9.976  10.884  1.00  0.00           C  
ATOM   3370  N   PRO   570     -35.284  10.166   9.711  1.00  0.00           N  
ATOM   3371  CA  PRO   570     -34.399  10.953   8.860  1.00  0.00           C  
ATOM   3372  C   PRO   570     -34.973  12.310   8.502  1.00  0.00           C  
ATOM   3373  O   PRO   570     -36.137  12.445   8.116  1.00  0.00           O  
ATOM   3374  CB  PRO   570     -33.863  11.253   7.458  1.00  0.00           C  
ATOM   3375  CG  PRO   570     -34.061  10.102   6.470  1.00  0.00           C  
ATOM   3376  CD  PRO   570     -35.347   9.307   6.705  1.00  0.00           C  
ATOM   3377  N   ARG   571     -34.208  13.367   8.676  1.00  0.00           N  
ATOM   3378  CA  ARG   571     -34.561  14.748   8.299  1.00  0.00           C  
ATOM   3379  C   ARG   571     -33.639  15.295   7.166  1.00  0.00           C  
ATOM   3380  O   ARG   571     -32.418  15.282   7.317  1.00  0.00           O  
ATOM   3381  CB  ARG   571     -34.565  15.671   9.538  1.00  0.00           C  
ATOM   3382  CG  ARG   571     -35.614  15.286  10.582  1.00  0.00           C  
ATOM   3383  CD  ARG   571     -37.035  15.719  10.213  1.00  0.00           C  
ATOM   3384  NE  ARG   571     -37.922  15.369  11.357  1.00  0.00           N  
ATOM   3385  CZ  ARG   571     -39.268  15.576  11.265  1.00  0.00           C  
ATOM   3386  NH1 ARG   571     -39.524  16.105  10.034  1.00  0.00           N  
ATOM   3387  NH2 ARG   571     -39.832  15.173  12.441  1.00  0.00           N  
ATOM   3388  N   ILE   572     -34.234  15.754   6.029  1.00  0.00           N  
ATOM   3389  CA  ILE   572     -33.515  16.261   4.836  1.00  0.00           C  
ATOM   3390  C   ILE   572     -33.457  17.786   4.773  1.00  0.00           C  
ATOM   3391  O   ILE   572     -34.484  18.444   4.549  1.00  0.00           O  
ATOM   3392  CB  ILE   572     -34.055  15.676   3.484  1.00  0.00           C  
ATOM   3393  CG1 ILE   572     -34.079  14.126   3.449  1.00  0.00           C  
ATOM   3394  CG2 ILE   572     -33.315  16.281   2.260  1.00  0.00           C  
ATOM   3395  CD1 ILE   572     -35.212  13.544   2.545  1.00  0.00           C  
ATOM   3396  N   THR   573     -32.237  18.306   4.859  1.00  0.00           N  
ATOM   3397  CA  THR   573     -31.965  19.737   4.783  1.00  0.00           C  
ATOM   3398  C   THR   573     -31.193  20.207   3.557  1.00  0.00           C  
ATOM   3399  O   THR   573     -31.078  19.488   2.561  1.00  0.00           O  
ATOM   3400  CB  THR   573     -31.190  20.184   6.038  1.00  0.00           C  
ATOM   3401  OG1 THR   573     -31.264  21.595   6.180  1.00  0.00           O  
ATOM   3402  CG2 THR   573     -29.717  19.762   5.904  1.00  0.00           C  
ATOM   3403  N   GLY   574     -30.662  21.444   3.654  1.00  0.00           N  
ATOM   3404  CA  GLY   574     -29.913  22.214   2.654  1.00  0.00           C  
ATOM   3405  C   GLY   574     -30.637  22.312   1.301  1.00  0.00           C  
ATOM   3406  O   GLY   574     -30.358  21.522   0.394  1.00  0.00           O  
ATOM   3407  N   PHE   575     -31.582  23.264   1.178  1.00  0.00           N  
ATOM   3408  CA  PHE   575     -32.389  23.477  -0.043  1.00  0.00           C  
ATOM   3409  C   PHE   575     -31.847  24.605  -0.967  1.00  0.00           C  
ATOM   3410  O   PHE   575     -32.528  25.040  -1.914  1.00  0.00           O  
ATOM   3411  CB  PHE   575     -33.893  23.619   0.305  1.00  0.00           C  
ATOM   3412  CG  PHE   575     -34.512  22.301   0.697  1.00  0.00           C  
ATOM   3413  CD1 PHE   575     -35.417  21.664  -0.143  1.00  0.00           C  
ATOM   3414  CD2 PHE   575     -34.109  21.638   1.855  1.00  0.00           C  
ATOM   3415  CE1 PHE   575     -35.923  20.404   0.180  1.00  0.00           C  
ATOM   3416  CE2 PHE   575     -34.630  20.391   2.184  1.00  0.00           C  
ATOM   3417  CZ  PHE   575     -35.531  19.781   1.341  1.00  0.00           C  
ATOM   3418  N   ASP   576     -30.605  25.024  -0.687  1.00  0.00           N  
ATOM   3419  CA  ASP   576     -29.890  26.041  -1.440  1.00  0.00           C  
ATOM   3420  C   ASP   576     -29.831  25.798  -2.937  1.00  0.00           C  
ATOM   3421  O   ASP   576     -30.057  26.737  -3.707  1.00  0.00           O  
ATOM   3422  CB  ASP   576     -28.465  26.168  -0.895  1.00  0.00           C  
ATOM   3423  CG  ASP   576     -28.553  26.659   0.543  1.00  0.00           C  
ATOM   3424  OD1 ASP   576     -29.111  25.911   1.390  1.00  0.00           O  
ATOM   3425  OD2 ASP   576     -28.065  27.788   0.813  1.00  0.00           O  
ATOM   3426  N   PHE   577     -29.553  24.532  -3.367  1.00  0.00           N  
ATOM   3427  CA  PHE   577     -29.450  24.129  -4.780  1.00  0.00           C  
ATOM   3428  C   PHE   577     -30.755  23.653  -5.410  1.00  0.00           C  
ATOM   3429  O   PHE   577     -30.812  23.494  -6.632  1.00  0.00           O  
ATOM   3430  CB  PHE   577     -28.356  23.071  -4.992  1.00  0.00           C  
ATOM   3431  CG  PHE   577     -27.051  23.699  -4.639  1.00  0.00           C  
ATOM   3432  CD1 PHE   577     -26.865  25.099  -4.655  1.00  0.00           C  
ATOM   3433  CD2 PHE   577     -25.960  22.889  -4.276  1.00  0.00           C  
ATOM   3434  CE1 PHE   577     -25.615  25.690  -4.313  1.00  0.00           C  
ATOM   3435  CE2 PHE   577     -24.696  23.456  -3.928  1.00  0.00           C  
ATOM   3436  CZ  PHE   577     -24.524  24.864  -3.949  1.00  0.00           C  
ATOM   3437  N   SER   578     -31.800  23.426  -4.587  1.00  0.00           N  
ATOM   3438  CA  SER   578     -33.120  22.983  -5.048  1.00  0.00           C  
ATOM   3439  C   SER   578     -33.726  23.990  -5.995  1.00  0.00           C  
ATOM   3440  O   SER   578     -33.607  25.180  -5.779  1.00  0.00           O  
ATOM   3441  CB  SER   578     -34.050  22.734  -3.863  1.00  0.00           C  
ATOM   3442  OG  SER   578     -33.546  21.676  -3.061  1.00  0.00           O  
ATOM   3443  N   LYS   579     -34.307  23.509  -7.073  1.00  0.00           N  
ATOM   3444  CA  LYS   579     -34.932  24.314  -8.123  1.00  0.00           C  
ATOM   3445  C   LYS   579     -36.323  23.780  -8.398  1.00  0.00           C  
ATOM   3446  O   LYS   579     -36.616  22.641  -8.056  1.00  0.00           O  
ATOM   3447  CB  LYS   579     -34.109  24.227  -9.427  1.00  0.00           C  
ATOM   3448  CG  LYS   579     -32.731  24.867  -9.321  1.00  0.00           C  
ATOM   3449  CD  LYS   579     -32.673  26.224  -9.998  1.00  0.00           C  
ATOM   3450  CE  LYS   579     -31.593  27.097  -9.419  1.00  0.00           C  
ATOM   3451  NZ  LYS   579     -31.392  28.310 -10.247  1.00  0.00           N  
ATOM   3452  N   LEU   580     -37.158  24.591  -9.047  1.00  0.00           N  
ATOM   3453  CA  LEU   580     -38.500  24.217  -9.457  1.00  0.00           C  
ATOM   3454  C   LEU   580     -38.462  23.864 -10.928  1.00  0.00           C  
ATOM   3455  O   LEU   580     -37.990  24.665 -11.743  1.00  0.00           O  
ATOM   3456  CB  LEU   580     -39.458  25.370  -9.239  1.00  0.00           C  
ATOM   3457  CG  LEU   580     -40.890  25.066  -9.685  1.00  0.00           C  
ATOM   3458  CD1 LEU   580     -41.607  23.994  -8.866  1.00  0.00           C  
ATOM   3459  CD2 LEU   580     -41.849  26.254  -9.630  1.00  0.00           C  
ATOM   3460  N   ILE   581     -38.935  22.664 -11.264  1.00  0.00           N  
ATOM   3461  CA  ILE   581     -38.908  22.176 -12.640  1.00  0.00           C  
ATOM   3462  C   ILE   581     -39.747  22.941 -13.658  1.00  0.00           C  
ATOM   3463  O   ILE   581     -40.902  23.299 -13.412  1.00  0.00           O  
ATOM   3464  CB  ILE   581     -39.405  20.838 -13.233  1.00  0.00           C  
ATOM   3465  CG1 ILE   581     -38.622  19.615 -12.727  1.00  0.00           C  
ATOM   3466  CG2 ILE   581     -39.307  20.773 -14.766  1.00  0.00           C  
ATOM   3467  CD1 ILE   581     -39.246  18.281 -13.135  1.00  0.00           C  
ATOM   3468  N   GLY   582     -39.166  23.198 -14.821  1.00  0.00           N  
ATOM   3469  CA  GLY   582     -39.869  23.895 -15.891  1.00  0.00           C  
ATOM   3470  C   GLY   582     -39.398  23.287 -17.205  1.00  0.00           C  
ATOM   3471  O   GLY   582     -39.243  22.069 -17.328  1.00  0.00           O  
ATOM   3472  N   GLU   583     -39.160  24.116 -18.211  1.00  0.00           N  
ATOM   3473  CA  GLU   583     -38.712  23.567 -19.478  1.00  0.00           C  
ATOM   3474  C   GLU   583     -39.601  22.446 -19.987  1.00  0.00           C  
ATOM   3475  O   GLU   583     -40.830  22.555 -20.010  1.00  0.00           O  
ATOM   3476  CB  GLU   583     -37.329  22.912 -19.536  1.00  0.00           C  
ATOM   3477  CG  GLU   583     -36.179  23.893 -19.298  1.00  0.00           C  
ATOM   3478  CD  GLU   583     -36.189  24.913 -20.428  1.00  0.00           C  
ATOM   3479  OE1 GLU   583     -36.903  24.670 -21.438  1.00  0.00           O  
ATOM   3480  OE2 GLU   583     -35.484  25.948 -20.296  1.00  0.00           O  
ATOM   3481  N   LYS   584     -38.990  21.342 -20.406  1.00  0.00           N  
ATOM   3482  CA  LYS   584     -39.740  20.215 -20.962  1.00  0.00           C  
ATOM   3483  C   LYS   584     -39.185  18.824 -20.626  1.00  0.00           C  
ATOM   3484  O   LYS   584     -39.373  17.859 -21.372  1.00  0.00           O  
ATOM   3485  CB  LYS   584     -39.870  20.045 -22.479  1.00  0.00           C  
ATOM   3486  CG  LYS   584     -40.704  21.141 -23.146  1.00  0.00           C  
ATOM   3487  CD  LYS   584     -40.849  20.964 -24.659  1.00  0.00           C  
ATOM   3488  CE  LYS   584     -41.574  22.124 -25.345  1.00  0.00           C  
ATOM   3489  NZ  LYS   584     -41.656  21.879 -26.802  1.00  0.00           N  
ATOM   3490  N   ASN   585     -38.474  18.741 -19.426  1.00  0.00           N  
ATOM   3491  CA  ASN   585     -37.945  17.403 -19.104  1.00  0.00           C  
ATOM   3492  C   ASN   585     -36.900  17.468 -17.963  1.00  0.00           C  
ATOM   3493  O   ASN   585     -37.025  16.767 -16.953  1.00  0.00           O  
ATOM   3494  CB  ASN   585     -37.329  16.734 -20.358  1.00  0.00           C  
ATOM   3495  CG  ASN   585     -38.465  16.371 -21.304  1.00  0.00           C  
ATOM   3496  OD1 ASN   585     -39.611  16.214 -20.886  1.00  0.00           O  
ATOM   3497  ND2 ASN   585     -38.209  16.219 -22.631  1.00  0.00           N  
ATOM   3498  N   THR   586     -35.871  18.319 -18.153  1.00  0.00           N  
ATOM   3499  CA  THR   586     -34.737  18.572 -17.261  1.00  0.00           C  
ATOM   3500  C   THR   586     -34.648  20.068 -16.996  1.00  0.00           C  
ATOM   3501  O   THR   586     -35.246  20.857 -17.741  1.00  0.00           O  
ATOM   3502  CB  THR   586     -33.424  18.143 -17.955  1.00  0.00           C  
ATOM   3503  OG1 THR   586     -33.193  18.948 -19.102  1.00  0.00           O  
ATOM   3504  CG2 THR   586     -33.531  16.669 -18.380  1.00  0.00           C  
ATOM   3505  N   LYS   587     -33.806  20.460 -16.017  1.00  0.00           N  
ATOM   3506  CA  LYS   587     -33.485  21.851 -15.713  1.00  0.00           C  
ATOM   3507  C   LYS   587     -31.983  22.074 -15.958  1.00  0.00           C  
ATOM   3508  O   LYS   587     -31.168  21.351 -15.391  1.00  0.00           O  
ATOM   3509  CB  LYS   587     -33.827  22.199 -14.249  1.00  0.00           C  
ATOM   3510  CG  LYS   587     -33.525  23.653 -13.881  1.00  0.00           C  
ATOM   3511  CD  LYS   587     -34.523  24.653 -14.468  1.00  0.00           C  
ATOM   3512  CE  LYS   587     -34.395  26.061 -13.884  1.00  0.00           C  
ATOM   3513  NZ  LYS   587     -35.232  27.008 -14.655  1.00  0.00           N  
ATOM   3514  N   SER   588     -31.625  23.093 -16.766  1.00  0.00           N  
ATOM   3515  CA  SER   588     -30.244  23.531 -17.016  1.00  0.00           C  
ATOM   3516  C   SER   588     -29.734  24.469 -15.918  1.00  0.00           C  
ATOM   3517  O   SER   588     -30.390  25.459 -15.593  1.00  0.00           O  
ATOM   3518  CB  SER   588     -30.132  24.248 -18.355  1.00  0.00           C  
ATOM   3519  OG  SER   588     -28.818  24.759 -18.527  1.00  0.00           O  
ATOM   3520  N   VAL   589     -28.574  24.132 -15.323  1.00  0.00           N  
ATOM   3521  CA  VAL   589     -27.866  24.936 -14.306  1.00  0.00           C  
ATOM   3522  C   VAL   589     -26.350  24.796 -14.464  1.00  0.00           C  
ATOM   3523  O   VAL   589     -25.803  23.709 -14.220  1.00  0.00           O  
ATOM   3524  CB  VAL   589     -28.289  24.771 -12.818  1.00  0.00           C  
ATOM   3525  CG1 VAL   589     -28.452  26.126 -12.152  1.00  0.00           C  
ATOM   3526  CG2 VAL   589     -29.529  23.898 -12.641  1.00  0.00           C  
ATOM   3527  N   VAL   590     -25.686  25.916 -14.864  1.00  0.00           N  
ATOM   3528  CA  VAL   590     -24.234  26.054 -15.085  1.00  0.00           C  
ATOM   3529  C   VAL   590     -23.522  26.298 -13.770  1.00  0.00           C  
ATOM   3530  O   VAL   590     -22.288  26.219 -13.738  1.00  0.00           O  
ATOM   3531  CB  VAL   590     -23.931  27.230 -16.032  1.00  0.00           C  
ATOM   3532  CG1 VAL   590     -24.613  27.106 -17.396  1.00  0.00           C  
ATOM   3533  CG2 VAL   590     -24.378  28.586 -15.483  1.00  0.00           C  
ATOM   3534  N   LEU   591     -24.285  26.762 -12.757  1.00  0.00           N  
ATOM   3535  CA  LEU   591     -23.958  26.985 -11.356  1.00  0.00           C  
ATOM   3536  C   LEU   591     -23.549  28.384 -10.807  1.00  0.00           C  
ATOM   3537  O   LEU   591     -24.428  29.102 -10.308  1.00  0.00           O  
ATOM   3538  CB  LEU   591     -23.170  25.829 -10.725  1.00  0.00           C  
ATOM   3539  CG  LEU   591     -23.956  24.518 -10.661  1.00  0.00           C  
ATOM   3540  CD1 LEU   591     -23.165  23.315 -10.151  1.00  0.00           C  
ATOM   3541  CD2 LEU   591     -25.184  24.546  -9.751  1.00  0.00           C  
ATOM   3542  N   LYS   592     -22.250  28.733 -10.812  1.00  0.00           N  
ATOM   3543  CA  LYS   592     -21.665  29.937 -10.172  1.00  0.00           C  
ATOM   3544  C   LYS   592     -21.714  29.741  -8.671  1.00  0.00           C  
ATOM   3545  O   LYS   592     -22.183  30.582  -7.909  1.00  0.00           O  
ATOM   3546  CB  LYS   592     -22.250  31.306 -10.597  1.00  0.00           C  
ATOM   3547  CG  LYS   592     -22.054  31.619 -12.082  1.00  0.00           C  
ATOM   3548  CD  LYS   592     -22.504  33.027 -12.476  1.00  0.00           C  
ATOM   3549  CE  LYS   592     -22.168  33.395 -13.922  1.00  0.00           C  
ATOM   3550  NZ  LYS   592     -22.859  32.476 -14.853  1.00  0.00           N  
ATOM   3551  N   LYS   593     -21.229  28.583  -8.283  1.00  0.00           N  
ATOM   3552  CA  LYS   593     -21.124  28.137  -6.911  1.00  0.00           C  
ATOM   3553  C   LYS   593     -20.565  26.743  -6.948  1.00  0.00           C  
ATOM   3554  O   LYS   593     -20.255  26.238  -8.035  1.00  0.00           O  
ATOM   3555  CB  LYS   593     -22.483  28.169  -6.204  1.00  0.00           C  
ATOM   3556  CG  LYS   593     -23.505  27.200  -6.802  1.00  0.00           C  
ATOM   3557  CD  LYS   593     -24.854  27.210  -6.081  1.00  0.00           C  
ATOM   3558  CE  LYS   593     -25.895  26.286  -6.715  1.00  0.00           C  
ATOM   3559  NZ  LYS   593     -27.170  26.372  -5.970  1.00  0.00           N  
ATOM   3560  N   ASN   594     -20.422  26.119  -5.764  1.00  0.00           N  
ATOM   3561  CA  ASN   594     -19.935  24.760  -5.657  1.00  0.00           C  
ATOM   3562  C   ASN   594     -21.093  23.844  -5.767  1.00  0.00           C  
ATOM   3563  O   ASN   594     -22.247  24.272  -5.675  1.00  0.00           O  
ATOM   3564  CB  ASN   594     -19.143  24.533  -4.377  1.00  0.00           C  
ATOM   3565  CG  ASN   594     -17.851  25.332  -4.475  1.00  0.00           C  
ATOM   3566  OD1 ASN   594     -17.352  25.597  -5.568  1.00  0.00           O  
ATOM   3567  ND2 ASN   594     -17.240  25.759  -3.338  1.00  0.00           N  
ATOM   3568  N   GLY   595     -20.805  22.600  -6.074  1.00  0.00           N  
ATOM   3569  CA  GLY   595     -21.829  21.590  -6.238  1.00  0.00           C  
ATOM   3570  C   GLY   595     -21.212  20.255  -5.847  1.00  0.00           C  
ATOM   3571  O   GLY   595     -20.008  20.067  -6.063  1.00  0.00           O  
ATOM   3572  N   PRO   596     -21.974  19.342  -5.209  1.00  0.00           N  
ATOM   3573  CA  PRO   596     -21.374  18.050  -4.828  1.00  0.00           C  
ATOM   3574  C   PRO   596     -21.181  17.156  -6.049  1.00  0.00           C  
ATOM   3575  O   PRO   596     -21.970  16.248  -6.260  1.00  0.00           O  
ATOM   3576  CB  PRO   596     -22.368  17.472  -3.816  1.00  0.00           C  
ATOM   3577  CG  PRO   596     -23.690  18.081  -4.211  1.00  0.00           C  
ATOM   3578  CD  PRO   596     -23.400  19.425  -4.825  1.00  0.00           C  
ATOM   3579  N   LEU   597     -20.140  17.427  -6.849  1.00  0.00           N  
ATOM   3580  CA  LEU   597     -19.826  16.688  -8.071  1.00  0.00           C  
ATOM   3581  C   LEU   597     -19.803  15.160  -7.909  1.00  0.00           C  
ATOM   3582  O   LEU   597     -20.430  14.451  -8.707  1.00  0.00           O  
ATOM   3583  CB  LEU   597     -18.633  17.258  -8.868  1.00  0.00           C  
ATOM   3584  CG  LEU   597     -18.931  18.603  -9.534  1.00  0.00           C  
ATOM   3585  CD1 LEU   597     -17.729  19.277 -10.195  1.00  0.00           C  
ATOM   3586  CD2 LEU   597     -19.969  18.553 -10.654  1.00  0.00           C  
ATOM   3587  N   GLY   598     -19.184  14.670  -6.821  1.00  0.00           N  
ATOM   3588  CA  GLY   598     -19.098  13.248  -6.490  1.00  0.00           C  
ATOM   3589  C   GLY   598     -20.439  12.597  -6.144  1.00  0.00           C  
ATOM   3590  O   GLY   598     -20.487  11.380  -5.980  1.00  0.00           O  
ATOM   3591  N   TYR   599     -21.526  13.385  -6.094  1.00  0.00           N  
ATOM   3592  CA  TYR   599     -22.899  12.932  -5.819  1.00  0.00           C  
ATOM   3593  C   TYR   599     -23.774  13.160  -7.045  1.00  0.00           C  
ATOM   3594  O   TYR   599     -24.936  12.778  -7.038  1.00  0.00           O  
ATOM   3595  CB  TYR   599     -23.500  13.709  -4.627  1.00  0.00           C  
ATOM   3596  CG  TYR   599     -22.611  13.485  -3.452  1.00  0.00           C  
ATOM   3597  CD1 TYR   599     -21.760  14.509  -3.018  1.00  0.00           C  
ATOM   3598  CD2 TYR   599     -22.605  12.258  -2.753  1.00  0.00           C  
ATOM   3599  CE1 TYR   599     -20.907  14.337  -1.909  1.00  0.00           C  
ATOM   3600  CE2 TYR   599     -21.744  12.066  -1.624  1.00  0.00           C  
ATOM   3601  CZ  TYR   599     -20.901  13.120  -1.218  1.00  0.00           C  
ATOM   3602  OH  TYR   599     -20.053  12.980  -0.141  1.00  0.00           O  
ATOM   3603  N   LEU   600     -23.217  13.813  -8.088  1.00  0.00           N  
ATOM   3604  CA  LEU   600     -23.906  14.128  -9.345  1.00  0.00           C  
ATOM   3605  C   LEU   600     -23.740  13.075 -10.431  1.00  0.00           C  
ATOM   3606  O   LEU   600     -22.672  12.460 -10.588  1.00  0.00           O  
ATOM   3607  CB  LEU   600     -23.446  15.489  -9.894  1.00  0.00           C  
ATOM   3608  CG  LEU   600     -23.750  16.659  -8.956  1.00  0.00           C  
ATOM   3609  CD1 LEU   600     -23.239  18.018  -9.433  1.00  0.00           C  
ATOM   3610  CD2 LEU   600     -25.235  16.910  -8.697  1.00  0.00           C  
ATOM   3611  N   PRO   601     -24.838  12.902 -11.183  1.00  0.00           N  
ATOM   3612  CA  PRO   601     -25.046  12.000 -12.312  1.00  0.00           C  
ATOM   3613  C   PRO   601     -24.192  12.419 -13.525  1.00  0.00           C  
ATOM   3614  O   PRO   601     -23.790  13.584 -13.580  1.00  0.00           O  
ATOM   3615  CB  PRO   601     -26.515  12.036 -12.684  1.00  0.00           C  
ATOM   3616  CG  PRO   601     -27.415  12.564 -11.565  1.00  0.00           C  
ATOM   3617  CD  PRO   601     -26.742  13.618 -10.684  1.00  0.00           C  
ATOM   3618  N   PRO   602     -23.929  11.536 -14.531  1.00  0.00           N  
ATOM   3619  CA  PRO   602     -23.105  11.951 -15.674  1.00  0.00           C  
ATOM   3620  C   PRO   602     -23.672  13.107 -16.507  1.00  0.00           C  
ATOM   3621  O   PRO   602     -22.888  13.949 -16.934  1.00  0.00           O  
ATOM   3622  CB  PRO   602     -22.927  10.654 -16.470  1.00  0.00           C  
ATOM   3623  CG  PRO   602     -23.169   9.584 -15.501  1.00  0.00           C  
ATOM   3624  CD  PRO   602     -24.284  10.111 -14.661  1.00  0.00           C  
ATOM   3625  N   ASP   603     -25.018  13.200 -16.672  1.00  0.00           N  
ATOM   3626  CA  ASP   603     -25.662  14.299 -17.417  1.00  0.00           C  
ATOM   3627  C   ASP   603     -25.540  15.629 -16.720  1.00  0.00           C  
ATOM   3628  O   ASP   603     -25.556  16.656 -17.391  1.00  0.00           O  
ATOM   3629  CB  ASP   603     -27.140  13.994 -17.768  1.00  0.00           C  
ATOM   3630  CG  ASP   603     -27.155  12.953 -18.879  1.00  0.00           C  
ATOM   3631  OD1 ASP   603     -26.073  12.714 -19.479  1.00  0.00           O  
ATOM   3632  OD2 ASP   603     -28.247  12.384 -19.142  1.00  0.00           O  
ATOM   3633  N   PHE   604     -25.450  15.615 -15.382  1.00  0.00           N  
ATOM   3634  CA  PHE   604     -25.318  16.810 -14.556  1.00  0.00           C  
ATOM   3635  C   PHE   604     -23.937  17.400 -14.731  1.00  0.00           C  
ATOM   3636  O   PHE   604     -23.790  18.618 -14.796  1.00  0.00           O  
ATOM   3637  CB  PHE   604     -25.571  16.481 -13.087  1.00  0.00           C  
ATOM   3638  CG  PHE   604     -25.436  17.748 -12.314  1.00  0.00           C  
ATOM   3639  CD1 PHE   604     -26.456  18.725 -12.294  1.00  0.00           C  
ATOM   3640  CD2 PHE   604     -24.265  17.997 -11.575  1.00  0.00           C  
ATOM   3641  CE1 PHE   604     -26.319  19.932 -11.549  1.00  0.00           C  
ATOM   3642  CE2 PHE   604     -24.102  19.198 -10.820  1.00  0.00           C  
ATOM   3643  CZ  PHE   604     -25.135  20.170 -10.810  1.00  0.00           C  
ATOM   3644  N   LEU   605     -22.918  16.533 -14.737  1.00  0.00           N  
ATOM   3645  CA  LEU   605     -21.515  16.928 -14.852  1.00  0.00           C  
ATOM   3646  C   LEU   605     -21.177  17.312 -16.268  1.00  0.00           C  
ATOM   3647  O   LEU   605     -20.592  18.357 -16.489  1.00  0.00           O  
ATOM   3648  CB  LEU   605     -20.592  15.790 -14.390  1.00  0.00           C  
ATOM   3649  CG  LEU   605     -20.873  15.199 -13.011  1.00  0.00           C  
ATOM   3650  CD1 LEU   605     -20.362  13.776 -12.939  1.00  0.00           C  
ATOM   3651  CD2 LEU   605     -20.298  16.059 -11.930  1.00  0.00           C  
ATOM   3652  N   TYR   606     -21.572  16.489 -17.224  1.00  0.00           N  
ATOM   3653  CA  TYR   606     -21.259  16.681 -18.623  1.00  0.00           C  
ATOM   3654  C   TYR   606     -21.975  17.858 -19.254  1.00  0.00           C  
ATOM   3655  O   TYR   606     -21.319  18.713 -19.845  1.00  0.00           O  
ATOM   3656  CB  TYR   606     -21.516  15.370 -19.404  1.00  0.00           C  
ATOM   3657  CG  TYR   606     -21.202  15.633 -20.837  1.00  0.00           C  
ATOM   3658  CD1 TYR   606     -19.868  15.652 -21.265  1.00  0.00           C  
ATOM   3659  CD2 TYR   606     -22.221  15.861 -21.787  1.00  0.00           C  
ATOM   3660  CE1 TYR   606     -19.531  15.894 -22.612  1.00  0.00           C  
ATOM   3661  CE2 TYR   606     -21.896  16.108 -23.161  1.00  0.00           C  
ATOM   3662  CZ  TYR   606     -20.542  16.121 -23.552  1.00  0.00           C  
ATOM   3663  OH  TYR   606     -20.181  16.359 -24.861  1.00  0.00           O  
ATOM   3664  N   SER   607     -23.316  17.897 -19.126  1.00  0.00           N  
ATOM   3665  CA  SER   607     -24.204  18.813 -19.835  1.00  0.00           C  
ATOM   3666  C   SER   607     -25.009  19.792 -19.047  1.00  0.00           C  
ATOM   3667  O   SER   607     -25.802  20.523 -19.641  1.00  0.00           O  
ATOM   3668  CB  SER   607     -25.179  17.985 -20.656  1.00  0.00           C  
ATOM   3669  OG  SER   607     -25.958  17.160 -19.802  1.00  0.00           O  
ATOM   3670  N   LYS   608     -24.872  19.795 -17.723  1.00  0.00           N  
ATOM   3671  CA  LYS   608     -25.594  20.724 -16.830  1.00  0.00           C  
ATOM   3672  C   LYS   608     -27.122  20.458 -16.720  1.00  0.00           C  
ATOM   3673  O   LYS   608     -27.846  21.274 -16.165  1.00  0.00           O  
ATOM   3674  CB  LYS   608     -25.234  22.215 -17.131  1.00  0.00           C  
ATOM   3675  CG  LYS   608     -23.741  22.522 -16.995  1.00  0.00           C  
ATOM   3676  CD  LYS   608     -23.203  22.326 -15.576  1.00  0.00           C  
ATOM   3677  CE  LYS   608     -21.718  22.668 -15.432  1.00  0.00           C  
ATOM   3678  NZ  LYS   608     -21.260  22.365 -14.058  1.00  0.00           N  
ATOM   3679  N   GLY   609     -27.579  19.285 -17.191  1.00  0.00           N  
ATOM   3680  CA  GLY   609     -28.987  18.865 -17.208  1.00  0.00           C  
ATOM   3681  C   GLY   609     -29.373  18.164 -15.900  1.00  0.00           C  
ATOM   3682  O   GLY   609     -28.730  17.175 -15.485  1.00  0.00           O  
ATOM   3683  N   THR   610     -30.450  18.674 -15.267  1.00  0.00           N  
ATOM   3684  CA  THR   610     -31.021  18.105 -14.044  1.00  0.00           C  
ATOM   3685  C   THR   610     -32.456  17.613 -14.251  1.00  0.00           C  
ATOM   3686  O   THR   610     -33.381  18.420 -14.443  1.00  0.00           O  
ATOM   3687  CB  THR   610     -30.905  19.044 -12.846  1.00  0.00           C  
ATOM   3688  OG1 THR   610     -29.540  19.336 -12.585  1.00  0.00           O  
ATOM   3689  CG2 THR   610     -31.527  18.372 -11.610  1.00  0.00           C  
ATOM   3690  N   ASP   611     -32.608  16.266 -14.270  1.00  0.00           N  
ATOM   3691  CA  ASP   611     -33.887  15.555 -14.376  1.00  0.00           C  
ATOM   3692  C   ASP   611     -34.255  15.145 -12.952  1.00  0.00           C  
ATOM   3693  O   ASP   611     -33.356  15.059 -12.113  1.00  0.00           O  
ATOM   3694  CB  ASP   611     -33.708  14.258 -15.189  1.00  0.00           C  
ATOM   3695  CG  ASP   611     -35.091  13.740 -15.559  1.00  0.00           C  
ATOM   3696  OD1 ASP   611     -35.814  14.461 -16.298  1.00  0.00           O  
ATOM   3697  OD2 ASP   611     -35.442  12.618 -15.109  1.00  0.00           O  
ATOM   3698  N   LEU   612     -35.532  14.772 -12.687  1.00  0.00           N  
ATOM   3699  CA  LEU   612     -35.899  14.249 -11.355  1.00  0.00           C  
ATOM   3700  C   LEU   612     -34.976  13.082 -11.018  1.00  0.00           C  
ATOM   3701  O   LEU   612     -34.492  12.986  -9.894  1.00  0.00           O  
ATOM   3702  CB  LEU   612     -37.374  13.824 -11.311  1.00  0.00           C  
ATOM   3703  CG  LEU   612     -38.350  14.987 -11.498  1.00  0.00           C  
ATOM   3704  CD1 LEU   612     -39.822  14.587 -11.592  1.00  0.00           C  
ATOM   3705  CD2 LEU   612     -38.336  16.028 -10.379  1.00  0.00           C  
ATOM   3706  N   LYS   613     -35.511  11.854 -11.236  1.00  0.00           N  
ATOM   3707  CA  LYS   613     -34.792  10.626 -10.896  1.00  0.00           C  
ATOM   3708  C   LYS   613     -33.981  10.017 -12.029  1.00  0.00           C  
ATOM   3709  O   LYS   613     -32.931   9.407 -11.808  1.00  0.00           O  
ATOM   3710  CB  LYS   613     -35.561   9.372 -10.465  1.00  0.00           C  
ATOM   3711  CG  LYS   613     -36.029   9.414  -9.009  1.00  0.00           C  
ATOM   3712  CD  LYS   613     -37.179  10.393  -8.763  1.00  0.00           C  
ATOM   3713  CE  LYS   613     -37.657  10.424  -7.310  1.00  0.00           C  
ATOM   3714  NZ  LYS   613     -36.610  11.013  -6.445  1.00  0.00           N  
ATOM   3715  N   TYR   614     -34.444  10.164 -13.269  1.00  0.00           N  
ATOM   3716  CA  TYR   614     -33.885   9.392 -14.376  1.00  0.00           C  
ATOM   3717  C   TYR   614     -33.114  10.180 -15.424  1.00  0.00           C  
ATOM   3718  O   TYR   614     -32.421   9.616 -16.276  1.00  0.00           O  
ATOM   3719  CB  TYR   614     -34.729   8.616 -15.397  1.00  0.00           C  
ATOM   3720  CG  TYR   614     -35.560   9.607 -16.137  1.00  0.00           C  
ATOM   3721  CD1 TYR   614     -35.036  10.253 -17.264  1.00  0.00           C  
ATOM   3722  CD2 TYR   614     -36.879   9.914 -15.734  1.00  0.00           C  
ATOM   3723  CE1 TYR   614     -35.792  11.194 -17.991  1.00  0.00           C  
ATOM   3724  CE2 TYR   614     -37.661  10.868 -16.462  1.00  0.00           C  
ATOM   3725  CZ  TYR   614     -37.097  11.498 -17.590  1.00  0.00           C  
ATOM   3726  OH  TYR   614     -37.810  12.425 -18.319  1.00  0.00           O  
ATOM   3727  N   LEU   615     -33.223  11.504 -15.379  1.00  0.00           N  
ATOM   3728  CA  LEU   615     -32.571  12.356 -16.360  1.00  0.00           C  
ATOM   3729  C   LEU   615     -31.705  13.397 -15.671  1.00  0.00           C  
ATOM   3730  O   LEU   615     -31.813  13.669 -14.473  1.00  0.00           O  
ATOM   3731  CB  LEU   615     -33.379  13.267 -17.291  1.00  0.00           C  
ATOM   3732  CG  LEU   615     -34.341  12.506 -18.206  1.00  0.00           C  
ATOM   3733  CD1 LEU   615     -35.284  13.385 -19.026  1.00  0.00           C  
ATOM   3734  CD2 LEU   615     -33.669  11.626 -19.259  1.00  0.00           C  
ATOM   3735  N   PRO   616     -30.823  13.990 -16.465  1.00  0.00           N  
ATOM   3736  CA  PRO   616     -30.004  15.100 -16.022  1.00  0.00           C  
ATOM   3737  C   PRO   616     -29.164  14.761 -14.810  1.00  0.00           C  
ATOM   3738  O   PRO   616     -28.582  13.681 -14.682  1.00  0.00           O  
ATOM   3739  CB  PRO   616     -29.895  16.411 -15.239  1.00  0.00           C  
ATOM   3740  CG  PRO   616     -30.897  16.519 -14.088  1.00  0.00           C  
ATOM   3741  CD  PRO   616     -32.245  15.858 -14.385  1.00  0.00           C  
ATOM   3742  N   THR   617     -29.103  15.723 -13.893  1.00  0.00           N  
ATOM   3743  CA  THR   617     -28.362  15.608 -12.635  1.00  0.00           C  
ATOM   3744  C   THR   617     -29.245  14.910 -11.612  1.00  0.00           C  
ATOM   3745  O   THR   617     -29.695  15.484 -10.617  1.00  0.00           O  
ATOM   3746  CB  THR   617     -27.752  16.101 -11.309  1.00  0.00           C  
ATOM   3747  OG1 THR   617     -28.749  16.730 -10.517  1.00  0.00           O  
ATOM   3748  CG2 THR   617     -26.629  17.108 -11.609  1.00  0.00           C  
ATOM   3749  N   VAL   618     -29.494  13.634 -11.879  1.00  0.00           N  
ATOM   3750  CA  VAL   618     -30.501  12.851 -11.177  1.00  0.00           C  
ATOM   3751  C   VAL   618     -30.398  12.924  -9.649  1.00  0.00           C  
ATOM   3752  O   VAL   618     -29.327  12.769  -9.055  1.00  0.00           O  
ATOM   3753  CB  VAL   618     -30.929  11.394 -10.901  1.00  0.00           C  
ATOM   3754  CG1 VAL   618     -32.078  11.275  -9.898  1.00  0.00           C  
ATOM   3755  CG2 VAL   618     -31.409  10.652 -12.150  1.00  0.00           C  
ATOM   3756  N   ASP   619     -31.545  13.199  -8.999  1.00  0.00           N  
ATOM   3757  CA  ASP   619     -31.593  13.118  -7.537  1.00  0.00           C  
ATOM   3758  C   ASP   619     -31.491  11.653  -7.069  1.00  0.00           C  
ATOM   3759  O   ASP   619     -30.984  11.373  -5.969  1.00  0.00           O  
ATOM   3760  CB  ASP   619     -32.877  13.790  -7.021  1.00  0.00           C  
ATOM   3761  CG  ASP   619     -32.864  15.318  -7.034  1.00  0.00           C  
ATOM   3762  OD1 ASP   619     -31.845  15.922  -6.566  1.00  0.00           O  
ATOM   3763  OD2 ASP   619     -33.879  15.913  -7.467  1.00  0.00           O  
ATOM   3764  N   ILE   620     -31.974  10.717  -7.942  1.00  0.00           N  
ATOM   3765  CA  ILE   620     -31.937   9.287  -7.696  1.00  0.00           C  
ATOM   3766  C   ILE   620     -30.499   8.820  -7.812  1.00  0.00           C  
ATOM   3767  O   ILE   620     -30.049   8.043  -6.976  1.00  0.00           O  
ATOM   3768  CB  ILE   620     -32.921   8.505  -8.565  1.00  0.00           C  
ATOM   3769  CG1 ILE   620     -34.393   8.867  -8.302  1.00  0.00           C  
ATOM   3770  CG2 ILE   620     -32.839   6.982  -8.366  1.00  0.00           C  
ATOM   3771  CD1 ILE   620     -34.839   8.598  -6.866  1.00  0.00           C  
ATOM   3772  N   TYR   621     -29.747   9.370  -8.763  1.00  0.00           N  
ATOM   3773  CA  TYR   621     -28.318   9.077  -8.832  1.00  0.00           C  
ATOM   3774  C   TYR   621     -27.683   9.524  -7.502  1.00  0.00           C  
ATOM   3775  O   TYR   621     -26.995   8.733  -6.869  1.00  0.00           O  
ATOM   3776  CB  TYR   621     -27.651   9.818 -10.011  1.00  0.00           C  
ATOM   3777  CG  TYR   621     -26.197   9.495  -9.978  1.00  0.00           C  
ATOM   3778  CD1 TYR   621     -25.743   8.273 -10.490  1.00  0.00           C  
ATOM   3779  CD2 TYR   621     -25.251  10.398  -9.445  1.00  0.00           C  
ATOM   3780  CE1 TYR   621     -24.375   7.932 -10.479  1.00  0.00           C  
ATOM   3781  CE2 TYR   621     -23.857  10.068  -9.426  1.00  0.00           C  
ATOM   3782  CZ  TYR   621     -23.439   8.827  -9.949  1.00  0.00           C  
ATOM   3783  OH  TYR   621     -22.110   8.465  -9.949  1.00  0.00           O  
ATOM   3784  N   SER   622     -27.918  10.812  -7.102  1.00  0.00           N  
ATOM   3785  CA  SER   622     -27.446  11.457  -5.857  1.00  0.00           C  
ATOM   3786  C   SER   622     -27.752  10.587  -4.631  1.00  0.00           C  
ATOM   3787  O   SER   622     -26.877  10.430  -3.783  1.00  0.00           O  
ATOM   3788  CB  SER   622     -28.058  12.847  -5.699  1.00  0.00           C  
ATOM   3789  OG  SER   622     -27.083  13.875  -5.739  1.00  0.00           O  
ATOM   3790  N   LEU   623     -28.961   9.950  -4.603  1.00  0.00           N  
ATOM   3791  CA  LEU   623     -29.393   9.037  -3.536  1.00  0.00           C  
ATOM   3792  C   LEU   623     -28.428   7.847  -3.348  1.00  0.00           C  
ATOM   3793  O   LEU   623     -27.889   7.679  -2.245  1.00  0.00           O  
ATOM   3794  CB  LEU   623     -30.844   8.527  -3.734  1.00  0.00           C  
ATOM   3795  CG  LEU   623     -31.292   7.531  -2.662  1.00  0.00           C  
ATOM   3796  CD1 LEU   623     -31.337   8.089  -1.241  1.00  0.00           C  
ATOM   3797  CD2 LEU   623     -32.693   6.955  -2.862  1.00  0.00           C  
ATOM   3798  N   GLY   624     -28.256   7.035  -4.400  1.00  0.00           N  
ATOM   3799  CA  GLY   624     -27.366   5.880  -4.390  1.00  0.00           C  
ATOM   3800  C   GLY   624     -26.001   6.165  -3.784  1.00  0.00           C  
ATOM   3801  O   GLY   624     -25.402   5.278  -3.169  1.00  0.00           O  
ATOM   3802  N   LEU   625     -25.505   7.425  -3.947  1.00  0.00           N  
ATOM   3803  CA  LEU   625     -24.222   7.896  -3.401  1.00  0.00           C  
ATOM   3804  C   LEU   625     -24.319   8.066  -1.873  1.00  0.00           C  
ATOM   3805  O   LEU   625     -23.360   7.721  -1.182  1.00  0.00           O  
ATOM   3806  CB  LEU   625     -23.660   9.163  -4.098  1.00  0.00           C  
ATOM   3807  CG  LEU   625     -23.198   8.915  -5.535  1.00  0.00           C  
ATOM   3808  CD1 LEU   625     -22.802  10.169  -6.312  1.00  0.00           C  
ATOM   3809  CD2 LEU   625     -21.974   8.011  -5.673  1.00  0.00           C  
ATOM   3810  N   ILE   626     -25.465   8.578  -1.348  1.00  0.00           N  
ATOM   3811  CA  ILE   626     -25.671   8.735   0.104  1.00  0.00           C  
ATOM   3812  C   ILE   626     -25.793   7.346   0.706  1.00  0.00           C  
ATOM   3813  O   ILE   626     -25.203   7.082   1.748  1.00  0.00           O  
ATOM   3814  CB  ILE   626     -26.870   9.645   0.464  1.00  0.00           C  
ATOM   3815  CG1 ILE   626     -26.659  11.119   0.079  1.00  0.00           C  
ATOM   3816  CG2 ILE   626     -27.195   9.665   1.967  1.00  0.00           C  
ATOM   3817  CD1 ILE   626     -27.927  11.964   0.185  1.00  0.00           C  
ATOM   3818  N   ILE   627     -26.534   6.453   0.006  1.00  0.00           N  
ATOM   3819  CA  ILE   627     -26.714   5.036   0.350  1.00  0.00           C  
ATOM   3820  C   ILE   627     -25.346   4.365   0.534  1.00  0.00           C  
ATOM   3821  O   ILE   627     -25.168   3.627   1.490  1.00  0.00           O  
ATOM   3822  CB  ILE   627     -27.559   4.301  -0.711  1.00  0.00           C  
ATOM   3823  CG1 ILE   627     -29.029   4.753  -0.745  1.00  0.00           C  
ATOM   3824  CG2 ILE   627     -27.611   2.778  -0.506  1.00  0.00           C  
ATOM   3825  CD1 ILE   627     -29.798   4.233  -1.959  1.00  0.00           C  
ATOM   3826  N   LEU   628     -24.359   4.702  -0.318  1.00  0.00           N  
ATOM   3827  CA  LEU   628     -22.990   4.213  -0.177  1.00  0.00           C  
ATOM   3828  C   LEU   628     -22.402   4.662   1.188  1.00  0.00           C  
ATOM   3829  O   LEU   628     -21.980   3.809   1.972  1.00  0.00           O  
ATOM   3830  CB  LEU   628     -22.129   4.682  -1.345  1.00  0.00           C  
ATOM   3831  CG  LEU   628     -22.481   4.007  -2.672  1.00  0.00           C  
ATOM   3832  CD1 LEU   628     -21.772   4.582  -3.897  1.00  0.00           C  
ATOM   3833  CD2 LEU   628     -22.159   2.515  -2.743  1.00  0.00           C  
ATOM   3834  N   GLU   629     -22.445   5.991   1.484  1.00  0.00           N  
ATOM   3835  CA  GLU   629     -21.950   6.604   2.724  1.00  0.00           C  
ATOM   3836  C   GLU   629     -22.592   5.966   3.965  1.00  0.00           C  
ATOM   3837  O   GLU   629     -21.891   5.739   4.958  1.00  0.00           O  
ATOM   3838  CB  GLU   629     -22.228   8.109   2.748  1.00  0.00           C  
ATOM   3839  CG  GLU   629     -21.550   8.952   1.691  1.00  0.00           C  
ATOM   3840  CD  GLU   629     -22.124  10.356   1.686  1.00  0.00           C  
ATOM   3841  OE1 GLU   629     -23.269  10.530   1.209  1.00  0.00           O  
ATOM   3842  OE2 GLU   629     -21.475  11.263   2.255  1.00  0.00           O  
ATOM   3843  N   ILE   630     -23.926   5.686   3.911  1.00  0.00           N  
ATOM   3844  CA  ILE   630     -24.676   5.068   5.011  1.00  0.00           C  
ATOM   3845  C   ILE   630     -23.937   3.803   5.449  1.00  0.00           C  
ATOM   3846  O   ILE   630     -23.642   3.623   6.626  1.00  0.00           O  
ATOM   3847  CB  ILE   630     -26.123   4.709   4.577  1.00  0.00           C  
ATOM   3848  CG1 ILE   630     -26.981   5.937   4.228  1.00  0.00           C  
ATOM   3849  CG2 ILE   630     -26.918   3.957   5.657  1.00  0.00           C  
ATOM   3850  CD1 ILE   630     -27.220   6.870   5.414  1.00  0.00           C  
ATOM   3851  N   ALA   631     -23.536   3.006   4.459  1.00  0.00           N  
ATOM   3852  CA  ALA   631     -22.840   1.755   4.626  1.00  0.00           C  
ATOM   3853  C   ALA   631     -21.315   1.816   4.841  1.00  0.00           C  
ATOM   3854  O   ALA   631     -20.742   0.857   5.381  1.00  0.00           O  
ATOM   3855  CB  ALA   631     -23.312   0.751   3.579  1.00  0.00           C  
ATOM   3856  N   THR   632     -20.666   2.957   4.513  1.00  0.00           N  
ATOM   3857  CA  THR   632     -19.240   3.146   4.844  1.00  0.00           C  
ATOM   3858  C   THR   632     -19.110   3.751   6.279  1.00  0.00           C  
ATOM   3859  O   THR   632     -17.997   3.835   6.817  1.00  0.00           O  
ATOM   3860  CB  THR   632     -18.472   3.996   3.799  1.00  0.00           C  
ATOM   3861  OG1 THR   632     -19.129   5.237   3.540  1.00  0.00           O  
ATOM   3862  CG2 THR   632     -18.193   3.255   2.530  1.00  0.00           C  
ATOM   3863  N   ARG   633     -20.272   4.155   6.882  1.00  0.00           N  
ATOM   3864  CA  ARG   633     -20.417   4.821   8.186  1.00  0.00           C  
ATOM   3865  C   ARG   633     -19.672   6.147   8.120  1.00  0.00           C  
ATOM   3866  O   ARG   633     -19.040   6.586   9.090  1.00  0.00           O  
ATOM   3867  CB  ARG   633     -19.974   3.936   9.377  1.00  0.00           C  
ATOM   3868  CG  ARG   633     -20.829   2.680   9.555  1.00  0.00           C  
ATOM   3869  CD  ARG   633     -20.351   1.769  10.687  1.00  0.00           C  
ATOM   3870  NE  ARG   633     -21.292   0.616  10.762  1.00  0.00           N  
ATOM   3871  CZ  ARG   633     -21.116  -0.463   9.945  1.00  0.00           C  
ATOM   3872  NH1 ARG   633     -20.018  -0.224   9.171  1.00  0.00           N  
ATOM   3873  NH2 ARG   633     -22.107  -1.360  10.221  1.00  0.00           N  
ATOM   3874  N   GLN   634     -19.758   6.765   6.933  1.00  0.00           N  
ATOM   3875  CA  GLN   634     -19.122   8.007   6.539  1.00  0.00           C  
ATOM   3876  C   GLN   634     -17.607   8.017   6.768  1.00  0.00           C  
ATOM   3877  O   GLN   634     -17.027   9.040   7.125  1.00  0.00           O  
ATOM   3878  CB  GLN   634     -19.836   9.218   7.134  1.00  0.00           C  
ATOM   3879  CG  GLN   634     -21.299   9.338   6.701  1.00  0.00           C  
ATOM   3880  CD  GLN   634     -22.129   8.423   7.591  1.00  0.00           C  
ATOM   3881  OE1 GLN   634     -21.984   8.425   8.812  1.00  0.00           O  
ATOM   3882  NE2 GLN   634     -23.045   7.591   7.026  1.00  0.00           N  
ATOM   3883  N   GLU   635     -16.968   6.857   6.517  1.00  0.00           N  
ATOM   3884  CA  GLU   635     -15.524   6.654   6.628  1.00  0.00           C  
ATOM   3885  C   GLU   635     -14.833   7.607   5.651  1.00  0.00           C  
ATOM   3886  O   GLU   635     -15.109   7.571   4.454  1.00  0.00           O  
ATOM   3887  CB  GLU   635     -15.156   5.184   6.318  1.00  0.00           C  
ATOM   3888  CG  GLU   635     -13.680   4.861   6.558  1.00  0.00           C  
ATOM   3889  CD  GLU   635     -13.470   3.381   6.272  1.00  0.00           C  
ATOM   3890  OE1 GLU   635     -14.483   2.680   6.007  1.00  0.00           O  
ATOM   3891  OE2 GLU   635     -12.293   2.931   6.315  1.00  0.00           O  
ATOM   3892  N   ILE   636     -14.001   8.508   6.201  1.00  0.00           N  
ATOM   3893  CA  ILE   636     -13.248   9.551   5.498  1.00  0.00           C  
ATOM   3894  C   ILE   636     -12.270   8.974   4.500  1.00  0.00           C  
ATOM   3895  O   ILE   636     -12.036   9.598   3.463  1.00  0.00           O  
ATOM   3896  CB  ILE   636     -12.522  10.453   6.495  1.00  0.00           C  
ATOM   3897  CG1 ILE   636     -13.470  11.320   7.340  1.00  0.00           C  
ATOM   3898  CG2 ILE   636     -11.553  11.446   5.831  1.00  0.00           C  
ATOM   3899  CD1 ILE   636     -12.776  12.021   8.508  1.00  0.00           C  
ATOM   3900  N   LYS   637     -11.694   7.792   4.817  1.00  0.00           N  
ATOM   3901  CA  LYS   637     -10.769   7.077   3.930  1.00  0.00           C  
ATOM   3902  C   LYS   637     -11.554   6.408   2.781  1.00  0.00           C  
ATOM   3903  O   LYS   637     -11.110   6.445   1.633  1.00  0.00           O  
ATOM   3904  CB  LYS   637      -9.958   6.046   4.711  1.00  0.00           C  
ATOM   3905  CG  LYS   637      -8.957   6.669   5.687  1.00  0.00           C  
ATOM   3906  CD  LYS   637      -8.103   5.639   6.428  1.00  0.00           C  
ATOM   3907  CE  LYS   637      -7.115   6.261   7.418  1.00  0.00           C  
ATOM   3908  NZ  LYS   637      -6.343   5.197   8.098  1.00  0.00           N  
ATOM   3909  N   GLY   638     -12.730   5.819   3.108  1.00  0.00           N  
ATOM   3910  CA  GLY   638     -13.644   5.143   2.178  1.00  0.00           C  
ATOM   3911  C   GLY   638     -14.839   6.068   1.858  1.00  0.00           C  
ATOM   3912  O   GLY   638     -15.984   5.757   2.215  1.00  0.00           O  
ATOM   3913  N   ASP   639     -14.562   7.236   1.242  1.00  0.00           N  
ATOM   3914  CA  ASP   639     -15.604   8.227   0.937  1.00  0.00           C  
ATOM   3915  C   ASP   639     -15.711   8.548  -0.573  1.00  0.00           C  
ATOM   3916  O   ASP   639     -14.679   8.450  -1.260  1.00  0.00           O  
ATOM   3917  CB  ASP   639     -15.362   9.510   1.732  1.00  0.00           C  
ATOM   3918  CG  ASP   639     -16.629  10.351   1.665  1.00  0.00           C  
ATOM   3919  OD1 ASP   639     -17.669   9.817   1.195  1.00  0.00           O  
ATOM   3920  OD2 ASP   639     -16.574  11.538   2.083  1.00  0.00           O  
ATOM   3921  N   HIS   640     -16.916   8.976  -1.097  1.00  0.00           N  
ATOM   3922  CA  HIS   640     -17.005   9.327  -2.535  1.00  0.00           C  
ATOM   3923  C   HIS   640     -15.860  10.213  -3.055  1.00  0.00           C  
ATOM   3924  O   HIS   640     -15.212   9.772  -4.008  1.00  0.00           O  
ATOM   3925  CB  HIS   640     -18.405   9.925  -2.691  1.00  0.00           C  
ATOM   3926  CG  HIS   640     -19.493   8.894  -2.632  1.00  0.00           C  
ATOM   3927  ND1 HIS   640     -19.623   7.857  -3.534  1.00  0.00           N  
ATOM   3928  CD2 HIS   640     -20.519   8.735  -1.763  1.00  0.00           C  
ATOM   3929  CE1 HIS   640     -20.649   7.119  -3.238  1.00  0.00           C  
ATOM   3930  NE2 HIS   640     -21.221   7.625  -2.163  1.00  0.00           N  
ATOM   3931  N   GLY   641     -15.451  11.344  -2.414  1.00  0.00           N  
ATOM   3932  CA  GLY   641     -14.318  12.116  -2.966  1.00  0.00           C  
ATOM   3933  C   GLY   641     -12.952  11.402  -3.006  1.00  0.00           C  
ATOM   3934  O   GLY   641     -12.249  11.498  -4.018  1.00  0.00           O  
ATOM   3935  N   ILE   642     -12.593  10.678  -1.912  1.00  0.00           N  
ATOM   3936  CA  ILE   642     -11.316   9.957  -1.772  1.00  0.00           C  
ATOM   3937  C   ILE   642     -11.206   8.732  -2.687  1.00  0.00           C  
ATOM   3938  O   ILE   642     -10.202   8.589  -3.389  1.00  0.00           O  
ATOM   3939  CB  ILE   642     -11.048   9.620  -0.301  1.00  0.00           C  
ATOM   3940  CG1 ILE   642     -10.892  10.861   0.594  1.00  0.00           C  
ATOM   3941  CG2 ILE   642      -9.763   8.803  -0.083  1.00  0.00           C  
ATOM   3942  CD1 ILE   642      -9.720  11.757   0.194  1.00  0.00           C  
ATOM   3943  N   ILE   643     -12.236   7.854  -2.652  1.00  0.00           N  
ATOM   3944  CA  ILE   643     -12.331   6.621  -3.436  1.00  0.00           C  
ATOM   3945  C   ILE   643     -12.413   6.854  -4.938  1.00  0.00           C  
ATOM   3946  O   ILE   643     -11.760   6.118  -5.684  1.00  0.00           O  
ATOM   3947  CB  ILE   643     -13.490   5.722  -2.958  1.00  0.00           C  
ATOM   3948  CG1 ILE   643     -13.269   5.131  -1.555  1.00  0.00           C  
ATOM   3949  CG2 ILE   643     -13.742   4.510  -3.870  1.00  0.00           C  
ATOM   3950  CD1 ILE   643     -14.515   4.467  -0.971  1.00  0.00           C  
ATOM   3951  N   ILE   644     -13.203   7.857  -5.394  1.00  0.00           N  
ATOM   3952  CA  ILE   644     -13.310   8.174  -6.827  1.00  0.00           C  
ATOM   3953  C   ILE   644     -11.969   8.740  -7.324  1.00  0.00           C  
ATOM   3954  O   ILE   644     -11.636   8.581  -8.500  1.00  0.00           O  
ATOM   3955  CB  ILE   644     -14.440   9.180  -7.111  1.00  0.00           C  
ATOM   3956  CG1 ILE   644     -15.846   8.608  -6.865  1.00  0.00           C  
ATOM   3957  CG2 ILE   644     -14.460   9.686  -8.563  1.00  0.00           C  
ATOM   3958  CD1 ILE   644     -16.947   9.667  -6.888  1.00  0.00           C  
ATOM   3959  N   ARG   645     -11.198   9.368  -6.410  1.00  0.00           N  
ATOM   3960  CA  ARG   645      -9.877   9.935  -6.679  1.00  0.00           C  
ATOM   3961  C   ARG   645      -8.750   8.875  -6.691  1.00  0.00           C  
ATOM   3962  O   ARG   645      -7.691   9.136  -7.272  1.00  0.00           O  
ATOM   3963  CB  ARG   645      -9.558  11.077  -5.708  1.00  0.00           C  
ATOM   3964  CG  ARG   645     -10.408  12.328  -5.937  1.00  0.00           C  
ATOM   3965  CD  ARG   645     -10.083  13.474  -4.977  1.00  0.00           C  
ATOM   3966  NE  ARG   645     -10.985  14.611  -5.315  1.00  0.00           N  
ATOM   3967  CZ  ARG   645     -11.050  15.698  -4.492  1.00  0.00           C  
ATOM   3968  NH1 ARG   645     -10.197  15.482  -3.448  1.00  0.00           N  
ATOM   3969  NH2 ARG   645     -11.943  16.577  -5.034  1.00  0.00           N  
ATOM   3970  N   THR   646      -8.973   7.685  -6.066  1.00  0.00           N  
ATOM   3971  CA  THR   646      -8.020   6.561  -6.076  1.00  0.00           C  
ATOM   3972  C   THR   646      -7.999   6.016  -7.508  1.00  0.00           C  
ATOM   3973  O   THR   646      -6.943   5.643  -8.025  1.00  0.00           O  
ATOM   3974  CB  THR   646      -8.468   5.431  -5.128  1.00  0.00           C  
ATOM   3975  OG1 THR   646      -9.740   4.939  -5.522  1.00  0.00           O  
ATOM   3976  CG2 THR   646      -8.555   5.976  -3.692  1.00  0.00           C  
ATOM   3977  N   VAL   647      -8.866   6.527  -8.380  1.00  0.00           N  
ATOM   3978  CA  VAL   647      -8.913   6.064  -9.766  1.00  0.00           C  
ATOM   3979  C   VAL   647      -8.195   7.034 -10.704  1.00  0.00           C  
ATOM   3980  O   VAL   647      -7.327   6.656 -11.495  1.00  0.00           O  
ATOM   3981  CB  VAL   647      -9.878   5.862 -10.955  1.00  0.00           C  
ATOM   3982  CG1 VAL   647      -9.186   5.362 -12.224  1.00  0.00           C  
ATOM   3983  CG2 VAL   647     -10.986   4.844 -10.676  1.00  0.00           C  
ATOM   3984  N   GLU   648      -8.559   8.308 -10.617  1.00  0.00           N  
ATOM   3985  CA  GLU   648      -7.946   9.346 -11.434  1.00  0.00           C  
ATOM   3986  C   GLU   648      -7.976  10.620 -10.612  1.00  0.00           C  
ATOM   3987  O   GLU   648      -8.801  10.794  -9.711  1.00  0.00           O  
ATOM   3988  CB  GLU   648      -8.600   9.759 -12.756  1.00  0.00           C  
ATOM   3989  CG  GLU   648      -8.611   8.645 -13.805  1.00  0.00           C  
ATOM   3990  CD  GLU   648      -7.175   8.402 -14.248  1.00  0.00           C  
ATOM   3991  OE1 GLU   648      -6.305   9.256 -13.930  1.00  0.00           O  
ATOM   3992  OE2 GLU   648      -6.929   7.358 -14.910  1.00  0.00           O  
ATOM   3993  N   THR   649      -7.066  11.538 -10.913  1.00  0.00           N  
ATOM   3994  CA  THR   649      -6.987  12.798 -10.187  1.00  0.00           C  
ATOM   3995  C   THR   649      -7.097  13.945 -11.177  1.00  0.00           C  
ATOM   3996  O   THR   649      -6.155  14.294 -11.894  1.00  0.00           O  
ATOM   3997  CB  THR   649      -6.294  13.942  -9.422  1.00  0.00           C  
ATOM   3998  OG1 THR   649      -5.624  13.429  -8.280  1.00  0.00           O  
ATOM   3999  CG2 THR   649      -7.349  14.968  -8.975  1.00  0.00           C  
ATOM   4000  N   ASN   650      -8.281  14.545 -11.215  1.00  0.00           N  
ATOM   4001  CA  ASN   650      -8.555  15.658 -12.110  1.00  0.00           C  
ATOM   4002  C   ASN   650     -10.035  16.001 -12.095  1.00  0.00           C  
ATOM   4003  O   ASN   650     -10.896  15.167 -11.799  1.00  0.00           O  
ATOM   4004  CB  ASN   650      -8.168  15.398 -13.569  1.00  0.00           C  
ATOM   4005  CG  ASN   650      -8.263  16.717 -14.323  1.00  0.00           C  
ATOM   4006  OD1 ASN   650      -8.152  17.792 -13.736  1.00  0.00           O  
ATOM   4007  ND2 ASN   650      -8.474  16.706 -15.666  1.00  0.00           N  
ATOM   4008  N   TRP   651     -10.306  17.352 -12.453  1.00  0.00           N  
ATOM   4009  CA  TRP   651     -11.736  17.651 -12.415  1.00  0.00           C  
ATOM   4010  C   TRP   651     -12.719  16.546 -12.836  1.00  0.00           C  
ATOM   4011  O   TRP   651     -12.384  15.355 -12.959  1.00  0.00           O  
ATOM   4012  CB  TRP   651     -12.085  19.101 -12.941  1.00  0.00           C  
ATOM   4013  CG  TRP   651     -11.703  19.340 -14.382  1.00  0.00           C  
ATOM   4014  CD1 TRP   651     -12.428  19.123 -15.518  1.00  0.00           C  
ATOM   4015  CD2 TRP   651     -10.458  19.860 -14.871  1.00  0.00           C  
ATOM   4016  NE1 TRP   651     -11.794  19.442 -16.629  1.00  0.00           N  
ATOM   4017  CE2 TRP   651     -10.552  19.911 -16.286  1.00  0.00           C  
ATOM   4018  CE3 TRP   651      -9.267  20.293 -14.251  1.00  0.00           C  
ATOM   4019  CZ2 TRP   651      -9.489  20.380 -17.105  1.00  0.00           C  
ATOM   4020  CZ3 TRP   651      -8.195  20.765 -15.066  1.00  0.00           C  
ATOM   4021  CH2 TRP   651      -8.323  20.801 -16.477  1.00  0.00           C  
ATOM   4022  N   ARG   652     -13.971  17.005 -13.000  1.00  0.00           N  
ATOM   4023  CA  ARG   652     -15.189  16.307 -13.385  1.00  0.00           C  
ATOM   4024  C   ARG   652     -15.035  15.547 -14.691  1.00  0.00           C  
ATOM   4025  O   ARG   652     -15.766  14.587 -14.906  1.00  0.00           O  
ATOM   4026  CB  ARG   652     -16.411  17.281 -13.400  1.00  0.00           C  
ATOM   4027  CG  ARG   652     -16.333  18.341 -14.500  1.00  0.00           C  
ATOM   4028  CD  ARG   652     -17.483  19.349 -14.463  1.00  0.00           C  
ATOM   4029  NE  ARG   652     -17.227  20.361 -15.526  1.00  0.00           N  
ATOM   4030  CZ  ARG   652     -16.264  21.311 -15.346  1.00  0.00           C  
ATOM   4031  NH1 ARG   652     -15.698  21.104 -14.121  1.00  0.00           N  
ATOM   4032  NH2 ARG   652     -16.242  22.098 -16.461  1.00  0.00           N  
ATOM   4033  N   GLN   653     -14.093  15.985 -15.557  1.00  0.00           N  
ATOM   4034  CA  GLN   653     -13.837  15.385 -16.857  1.00  0.00           C  
ATOM   4035  C   GLN   653     -13.369  13.935 -16.708  1.00  0.00           C  
ATOM   4036  O   GLN   653     -13.968  13.036 -17.319  1.00  0.00           O  
ATOM   4037  CB  GLN   653     -12.835  16.256 -17.632  1.00  0.00           C  
ATOM   4038  CG  GLN   653     -13.420  17.591 -18.098  1.00  0.00           C  
ATOM   4039  CD  GLN   653     -12.295  18.404 -18.723  1.00  0.00           C  
ATOM   4040  OE1 GLN   653     -11.136  17.992 -18.717  1.00  0.00           O  
ATOM   4041  NE2 GLN   653     -12.577  19.604 -19.298  1.00  0.00           N  
ATOM   4042  N   ASP   654     -12.359  13.696 -15.826  1.00  0.00           N  
ATOM   4043  CA  ASP   654     -11.855  12.345 -15.540  1.00  0.00           C  
ATOM   4044  C   ASP   654     -12.970  11.509 -14.890  1.00  0.00           C  
ATOM   4045  O   ASP   654     -13.143  10.354 -15.276  1.00  0.00           O  
ATOM   4046  CB  ASP   654     -10.545  12.360 -14.721  1.00  0.00           C  
ATOM   4047  CG  ASP   654      -9.422  12.820 -15.639  1.00  0.00           C  
ATOM   4048  OD1 ASP   654      -9.651  12.866 -16.877  1.00  0.00           O  
ATOM   4049  OD2 ASP   654      -8.319  13.132 -15.115  1.00  0.00           O  
ATOM   4050  N   THR   655     -13.805  12.140 -14.017  1.00  0.00           N  
ATOM   4051  CA  THR   655     -14.995  11.541 -13.375  1.00  0.00           C  
ATOM   4052  C   THR   655     -16.044  11.143 -14.421  1.00  0.00           C  
ATOM   4053  O   THR   655     -16.678  10.116 -14.272  1.00  0.00           O  
ATOM   4054  CB  THR   655     -15.652  12.584 -12.448  1.00  0.00           C  
ATOM   4055  OG1 THR   655     -14.746  12.965 -11.423  1.00  0.00           O  
ATOM   4056  CG2 THR   655     -16.914  11.977 -11.813  1.00  0.00           C  
ATOM   4057  N   GLN   656     -16.265  11.990 -15.445  1.00  0.00           N  
ATOM   4058  CA  GLN   656     -17.281  11.782 -16.473  1.00  0.00           C  
ATOM   4059  C   GLN   656     -16.959  10.523 -17.269  1.00  0.00           C  
ATOM   4060  O   GLN   656     -17.837   9.669 -17.435  1.00  0.00           O  
ATOM   4061  CB  GLN   656     -17.450  13.065 -17.317  1.00  0.00           C  
ATOM   4062  CG  GLN   656     -18.550  12.959 -18.375  1.00  0.00           C  
ATOM   4063  CD  GLN   656     -19.882  12.805 -17.654  1.00  0.00           C  
ATOM   4064  OE1 GLN   656     -20.172  13.523 -16.699  1.00  0.00           O  
ATOM   4065  NE2 GLN   656     -20.765  11.859 -18.074  1.00  0.00           N  
ATOM   4066  N   ILE   657     -15.687  10.392 -17.715  1.00  0.00           N  
ATOM   4067  CA  ILE   657     -15.229   9.244 -18.494  1.00  0.00           C  
ATOM   4068  C   ILE   657     -15.204   7.986 -17.666  1.00  0.00           C  
ATOM   4069  O   ILE   657     -15.584   6.931 -18.163  1.00  0.00           O  
ATOM   4070  CB  ILE   657     -13.866   9.516 -19.139  1.00  0.00           C  
ATOM   4071  CG1 ILE   657     -13.909  10.598 -20.231  1.00  0.00           C  
ATOM   4072  CG2 ILE   657     -13.253   8.281 -19.821  1.00  0.00           C  
ATOM   4073  CD1 ILE   657     -12.526  11.060 -20.686  1.00  0.00           C  
ATOM   4074  N   ALA   658     -14.799   8.112 -16.393  1.00  0.00           N  
ATOM   4075  CA  ALA   658     -14.765   7.054 -15.391  1.00  0.00           C  
ATOM   4076  C   ALA   658     -16.143   6.401 -15.318  1.00  0.00           C  
ATOM   4077  O   ALA   658     -16.249   5.187 -15.471  1.00  0.00           O  
ATOM   4078  CB  ALA   658     -14.438   7.706 -14.037  1.00  0.00           C  
ATOM   4079  N   THR   659     -17.195   7.217 -15.096  1.00  0.00           N  
ATOM   4080  CA  THR   659     -18.571   6.741 -14.978  1.00  0.00           C  
ATOM   4081  C   THR   659     -19.098   6.218 -16.311  1.00  0.00           C  
ATOM   4082  O   THR   659     -19.837   5.229 -16.324  1.00  0.00           O  
ATOM   4083  CB  THR   659     -19.511   7.809 -14.374  1.00  0.00           C  
ATOM   4084  OG1 THR   659     -19.088   8.145 -13.061  1.00  0.00           O  
ATOM   4085  CG2 THR   659     -20.944   7.254 -14.321  1.00  0.00           C  
ATOM   4086  N   LEU   660     -18.689   6.860 -17.428  1.00  0.00           N  
ATOM   4087  CA  LEU   660     -19.107   6.469 -18.779  1.00  0.00           C  
ATOM   4088  C   LEU   660     -18.585   5.070 -19.177  1.00  0.00           C  
ATOM   4089  O   LEU   660     -19.290   4.345 -19.875  1.00  0.00           O  
ATOM   4090  CB  LEU   660     -18.830   7.575 -19.808  1.00  0.00           C  
ATOM   4091  CG  LEU   660     -19.699   8.819 -19.615  1.00  0.00           C  
ATOM   4092  CD1 LEU   660     -19.350   9.998 -20.523  1.00  0.00           C  
ATOM   4093  CD2 LEU   660     -21.192   8.610 -19.865  1.00  0.00           C  
ATOM   4094  N   TYR   661     -17.420   4.652 -18.603  1.00  0.00           N  
ATOM   4095  CA  TYR   661     -16.794   3.321 -18.728  1.00  0.00           C  
ATOM   4096  C   TYR   661     -17.598   2.291 -17.897  1.00  0.00           C  
ATOM   4097  O   TYR   661     -17.509   1.083 -18.146  1.00  0.00           O  
ATOM   4098  CB  TYR   661     -15.345   3.337 -18.175  1.00  0.00           C  
ATOM   4099  CG  TYR   661     -14.736   2.011 -18.477  1.00  0.00           C  
ATOM   4100  CD1 TYR   661     -14.280   1.732 -19.772  1.00  0.00           C  
ATOM   4101  CD2 TYR   661     -14.597   1.018 -17.483  1.00  0.00           C  
ATOM   4102  CE1 TYR   661     -13.696   0.492 -20.096  1.00  0.00           C  
ATOM   4103  CE2 TYR   661     -14.005  -0.249 -17.795  1.00  0.00           C  
ATOM   4104  CZ  TYR   661     -13.560  -0.492 -19.110  1.00  0.00           C  
ATOM   4105  OH  TYR   661     -12.989  -1.697 -19.458  1.00  0.00           O  
ATOM   4106  N   GLY   662     -18.311   2.780 -16.878  1.00  0.00           N  
ATOM   4107  CA  GLY   662     -19.120   1.953 -15.986  1.00  0.00           C  
ATOM   4108  C   GLY   662     -18.517   1.722 -14.617  1.00  0.00           C  
ATOM   4109  O   GLY   662     -19.116   1.015 -13.800  1.00  0.00           O  
ATOM   4110  N   SER   663     -17.333   2.333 -14.358  1.00  0.00           N  
ATOM   4111  CA  SER   663     -16.595   2.272 -13.091  1.00  0.00           C  
ATOM   4112  C   SER   663     -17.375   2.973 -11.959  1.00  0.00           C  
ATOM   4113  O   SER   663     -17.716   4.155 -12.077  1.00  0.00           O  
ATOM   4114  CB  SER   663     -15.185   2.867 -13.252  1.00  0.00           C  
ATOM   4115  OG  SER   663     -14.510   2.866 -12.003  1.00  0.00           O  
ATOM   4116  N   LEU   664     -17.673   2.228 -10.878  1.00  0.00           N  
ATOM   4117  CA  LEU   664     -18.433   2.704  -9.716  1.00  0.00           C  
ATOM   4118  C   LEU   664     -17.616   2.638  -8.427  1.00  0.00           C  
ATOM   4119  O   LEU   664     -16.563   2.000  -8.401  1.00  0.00           O  
ATOM   4120  CB  LEU   664     -19.750   1.897  -9.556  1.00  0.00           C  
ATOM   4121  CG  LEU   664     -20.673   1.988 -10.773  1.00  0.00           C  
ATOM   4122  CD1 LEU   664     -21.907   1.089 -10.716  1.00  0.00           C  
ATOM   4123  CD2 LEU   664     -21.257   3.375 -11.038  1.00  0.00           C  
ATOM   4124  N   GLU   665     -18.100   3.307  -7.357  1.00  0.00           N  
ATOM   4125  CA  GLU   665     -17.492   3.254  -6.023  1.00  0.00           C  
ATOM   4126  C   GLU   665     -17.527   1.764  -5.582  1.00  0.00           C  
ATOM   4127  O   GLU   665     -18.534   1.097  -5.876  1.00  0.00           O  
ATOM   4128  CB  GLU   665     -18.329   4.078  -5.016  1.00  0.00           C  
ATOM   4129  CG  GLU   665     -17.655   4.241  -3.652  1.00  0.00           C  
ATOM   4130  CD  GLU   665     -18.522   5.164  -2.807  1.00  0.00           C  
ATOM   4131  OE1 GLU   665     -18.811   6.297  -3.275  1.00  0.00           O  
ATOM   4132  OE2 GLU   665     -18.906   4.748  -1.681  1.00  0.00           O  
ATOM   4133  N   ASP   666     -16.480   1.219  -4.885  1.00  0.00           N  
ATOM   4134  CA  ASP   666     -16.518  -0.204  -4.492  1.00  0.00           C  
ATOM   4135  C   ASP   666     -17.630  -0.538  -3.514  1.00  0.00           C  
ATOM   4136  O   ASP   666     -18.366   0.345  -3.086  1.00  0.00           O  
ATOM   4137  CB  ASP   666     -15.136  -0.436  -3.867  1.00  0.00           C  
ATOM   4138  CG  ASP   666     -15.055   0.383  -2.587  1.00  0.00           C  
ATOM   4139  OD1 ASP   666     -16.118   0.895  -2.144  1.00  0.00           O  
ATOM   4140  OD2 ASP   666     -13.930   0.508  -2.034  1.00  0.00           O  
ATOM   4141  N   LYS   667     -17.762  -1.822  -3.181  1.00  0.00           N  
ATOM   4142  CA  LYS   667     -18.744  -2.269  -2.199  1.00  0.00           C  
ATOM   4143  C   LYS   667     -18.138  -2.077  -0.808  1.00  0.00           C  
ATOM   4144  O   LYS   667     -17.073  -2.645  -0.550  1.00  0.00           O  
ATOM   4145  CB  LYS   667     -19.128  -3.750  -2.429  1.00  0.00           C  
ATOM   4146  CG  LYS   667     -19.851  -3.994  -3.755  1.00  0.00           C  
ATOM   4147  CD  LYS   667     -20.245  -5.455  -3.978  1.00  0.00           C  
ATOM   4148  CE  LYS   667     -20.991  -5.695  -5.292  1.00  0.00           C  
ATOM   4149  NZ  LYS   667     -21.349  -7.126  -5.418  1.00  0.00           N  
ATOM   4150  N   LEU   668     -18.776  -1.286   0.093  1.00  0.00           N  
ATOM   4151  CA  LEU   668     -18.245  -1.149   1.478  1.00  0.00           C  
ATOM   4152  C   LEU   668     -18.084  -2.501   2.201  1.00  0.00           C  
ATOM   4153  O   LEU   668     -18.856  -3.427   1.931  1.00  0.00           O  
ATOM   4154  CB  LEU   668     -19.313  -0.306   2.195  1.00  0.00           C  
ATOM   4155  CG  LEU   668     -19.428   1.121   1.654  1.00  0.00           C  
ATOM   4156  CD1 LEU   668     -20.564   1.949   2.255  1.00  0.00           C  
ATOM   4157  CD2 LEU   668     -18.196   1.996   1.875  1.00  0.00           C  
ATOM   4158  N   ARG   669     -17.085  -2.635   3.100  1.00  0.00           N  
ATOM   4159  CA  ARG   669     -16.926  -3.900   3.824  1.00  0.00           C  
ATOM   4160  C   ARG   669     -18.152  -4.146   4.707  1.00  0.00           C  
ATOM   4161  O   ARG   669     -18.655  -3.210   5.350  1.00  0.00           O  
ATOM   4162  CB  ARG   669     -15.605  -3.980   4.613  1.00  0.00           C  
ATOM   4163  CG  ARG   669     -15.368  -5.341   5.270  1.00  0.00           C  
ATOM   4164  CD  ARG   669     -14.055  -5.425   6.050  1.00  0.00           C  
ATOM   4165  NE  ARG   669     -12.943  -5.229   5.078  1.00  0.00           N  
ATOM   4166  CZ  ARG   669     -12.506  -6.277   4.320  1.00  0.00           C  
ATOM   4167  NH1 ARG   669     -13.252  -7.370   4.653  1.00  0.00           N  
ATOM   4168  NH2 ARG   669     -11.493  -5.822   3.526  1.00  0.00           N  
ATOM   4169  N   GLU   670     -18.684  -5.386   4.644  1.00  0.00           N  
ATOM   4170  CA  GLU   670     -19.895  -5.833   5.340  1.00  0.00           C  
ATOM   4171  C   GLU   670     -21.212  -5.220   4.775  1.00  0.00           C  
ATOM   4172  O   GLU   670     -22.236  -5.206   5.464  1.00  0.00           O  
ATOM   4173  CB  GLU   670     -19.770  -5.735   6.883  1.00  0.00           C  
ATOM   4174  CG  GLU   670     -18.638  -6.588   7.459  1.00  0.00           C  
ATOM   4175  CD  GLU   670     -18.673  -6.455   8.975  1.00  0.00           C  
ATOM   4176  OE1 GLU   670     -19.574  -5.737   9.485  1.00  0.00           O  
ATOM   4177  OE2 GLU   670     -17.798  -7.068   9.643  1.00  0.00           O  
ATOM   4178  N   GLN   671     -21.188  -4.752   3.507  1.00  0.00           N  
ATOM   4179  CA  GLN   671     -22.369  -4.229   2.814  1.00  0.00           C  
ATOM   4180  C   GLN   671     -23.041  -5.422   2.133  1.00  0.00           C  
ATOM   4181  O   GLN   671     -22.426  -6.029   1.246  1.00  0.00           O  
ATOM   4182  CB  GLN   671     -21.992  -3.138   1.808  1.00  0.00           C  
ATOM   4183  CG  GLN   671     -23.201  -2.473   1.147  1.00  0.00           C  
ATOM   4184  CD  GLN   671     -22.686  -1.437   0.159  1.00  0.00           C  
ATOM   4185  OE1 GLN   671     -22.100  -1.777  -0.867  1.00  0.00           O  
ATOM   4186  NE2 GLN   671     -22.878  -0.115   0.414  1.00  0.00           N  
ATOM   4187  N   VAL   672     -24.272  -5.816   2.550  1.00  0.00           N  
ATOM   4188  CA  VAL   672     -24.940  -6.957   1.891  1.00  0.00           C  
ATOM   4189  C   VAL   672     -25.057  -6.719   0.398  1.00  0.00           C  
ATOM   4190  O   VAL   672     -25.508  -5.659  -0.016  1.00  0.00           O  
ATOM   4191  CB  VAL   672     -26.329  -6.977   2.527  1.00  0.00           C  
ATOM   4192  CG1 VAL   672     -27.272  -8.007   1.901  1.00  0.00           C  
ATOM   4193  CG2 VAL   672     -26.311  -7.307   4.021  1.00  0.00           C  
ATOM   4194  N   LYS   673     -24.618  -7.678  -0.406  1.00  0.00           N  
ATOM   4195  CA  LYS   673     -24.650  -7.565  -1.860  1.00  0.00           C  
ATOM   4196  C   LYS   673     -25.970  -7.046  -2.426  1.00  0.00           C  
ATOM   4197  O   LYS   673     -25.933  -6.270  -3.374  1.00  0.00           O  
ATOM   4198  CB  LYS   673     -24.208  -8.864  -2.519  1.00  0.00           C  
ATOM   4199  CG  LYS   673     -22.715  -9.154  -2.356  1.00  0.00           C  
ATOM   4200  CD  LYS   673     -22.267 -10.456  -3.021  1.00  0.00           C  
ATOM   4201  CE  LYS   673     -20.782 -10.767  -2.823  1.00  0.00           C  
ATOM   4202  NZ  LYS   673     -20.437 -12.041  -3.492  1.00  0.00           N  
ATOM   4203  N   MET   674     -27.108  -7.385  -1.773  1.00  0.00           N  
ATOM   4204  CA  MET   674     -28.467  -6.950  -2.107  1.00  0.00           C  
ATOM   4205  C   MET   674     -28.597  -5.419  -2.076  1.00  0.00           C  
ATOM   4206  O   MET   674     -29.270  -4.842  -2.936  1.00  0.00           O  
ATOM   4207  CB  MET   674     -29.469  -7.601  -1.136  1.00  0.00           C  
ATOM   4208  CG  MET   674     -29.621  -9.110  -1.337  1.00  0.00           C  
ATOM   4209  SD  MET   674     -30.238  -9.594  -2.977  1.00  0.00           S  
ATOM   4210  CE  MET   674     -31.906  -8.923  -2.722  1.00  0.00           C  
ATOM   4211  N   CYS   675     -27.952  -4.772  -1.075  1.00  0.00           N  
ATOM   4212  CA  CYS   675     -27.923  -3.311  -0.871  1.00  0.00           C  
ATOM   4213  C   CYS   675     -27.087  -2.678  -1.968  1.00  0.00           C  
ATOM   4214  O   CYS   675     -27.517  -1.691  -2.572  1.00  0.00           O  
ATOM   4215  CB  CYS   675     -27.357  -2.927   0.506  1.00  0.00           C  
ATOM   4216  SG  CYS   675     -27.383  -1.525   0.733  1.00  0.00           S  
ATOM   4217  N   ILE   676     -25.891  -3.256  -2.225  1.00  0.00           N  
ATOM   4218  CA  ILE   676     -24.972  -2.791  -3.252  1.00  0.00           C  
ATOM   4219  C   ILE   676     -25.574  -2.893  -4.679  1.00  0.00           C  
ATOM   4220  O   ILE   676     -25.188  -2.101  -5.546  1.00  0.00           O  
ATOM   4221  CB  ILE   676     -23.569  -3.421  -3.087  1.00  0.00           C  
ATOM   4222  CG1 ILE   676     -22.465  -2.666  -3.846  1.00  0.00           C  
ATOM   4223  CG2 ILE   676     -23.485  -4.871  -3.592  1.00  0.00           C  
ATOM   4224  CD1 ILE   676     -22.222  -1.252  -3.321  1.00  0.00           C  
ATOM   4225  N   ASP   677     -26.583  -3.795  -4.889  1.00  0.00           N  
ATOM   4226  CA  ASP   677     -27.304  -3.936  -6.165  1.00  0.00           C  
ATOM   4227  C   ASP   677     -28.134  -2.663  -6.424  1.00  0.00           C  
ATOM   4228  O   ASP   677     -28.156  -2.173  -7.553  1.00  0.00           O  
ATOM   4229  CB  ASP   677     -28.261  -5.152  -6.173  1.00  0.00           C  
ATOM   4230  CG  ASP   677     -27.416  -6.415  -6.262  1.00  0.00           C  
ATOM   4231  OD1 ASP   677     -26.198  -6.292  -6.561  1.00  0.00           O  
ATOM   4232  OD2 ASP   677     -27.977  -7.519  -6.032  1.00  0.00           O  
ATOM   4233  N   ILE   678     -28.817  -2.140  -5.380  1.00  0.00           N  
ATOM   4234  CA  ILE   678     -29.652  -0.932  -5.465  1.00  0.00           C  
ATOM   4235  C   ILE   678     -28.856   0.293  -5.844  1.00  0.00           C  
ATOM   4236  O   ILE   678     -29.318   1.091  -6.656  1.00  0.00           O  
ATOM   4237  CB  ILE   678     -30.410  -0.665  -4.151  1.00  0.00           C  
ATOM   4238  CG1 ILE   678     -31.489  -1.716  -3.841  1.00  0.00           C  
ATOM   4239  CG2 ILE   678     -31.146   0.685  -4.131  1.00  0.00           C  
ATOM   4240  CD1 ILE   678     -32.053  -1.611  -2.425  1.00  0.00           C  
ATOM   4241  N   GLY   679     -27.657   0.434  -5.247  1.00  0.00           N  
ATOM   4242  CA  GLY   679     -26.705   1.523  -5.489  1.00  0.00           C  
ATOM   4243  C   GLY   679     -26.304   1.560  -6.958  1.00  0.00           C  
ATOM   4244  O   GLY   679     -26.179   2.635  -7.517  1.00  0.00           O  
ATOM   4245  N   LEU   680     -26.107   0.368  -7.560  1.00  0.00           N  
ATOM   4246  CA  LEU   680     -25.754   0.119  -8.961  1.00  0.00           C  
ATOM   4247  C   LEU   680     -26.942   0.495  -9.874  1.00  0.00           C  
ATOM   4248  O   LEU   680     -26.749   1.191 -10.877  1.00  0.00           O  
ATOM   4249  CB  LEU   680     -25.339  -1.367  -9.147  1.00  0.00           C  
ATOM   4250  CG  LEU   680     -24.005  -1.716  -8.483  1.00  0.00           C  
ATOM   4251  CD1 LEU   680     -23.652  -3.202  -8.485  1.00  0.00           C  
ATOM   4252  CD2 LEU   680     -22.779  -1.059  -9.115  1.00  0.00           C  
ATOM   4253  N   ASP   681     -28.169   0.046  -9.496  1.00  0.00           N  
ATOM   4254  CA  ASP   681     -29.453   0.355 -10.133  1.00  0.00           C  
ATOM   4255  C   ASP   681     -29.597   1.863 -10.185  1.00  0.00           C  
ATOM   4256  O   ASP   681     -30.061   2.392 -11.185  1.00  0.00           O  
ATOM   4257  CB  ASP   681     -30.605  -0.134  -9.258  1.00  0.00           C  
ATOM   4258  CG  ASP   681     -30.647  -1.653  -9.342  1.00  0.00           C  
ATOM   4259  OD1 ASP   681     -29.952  -2.216 -10.229  1.00  0.00           O  
ATOM   4260  OD2 ASP   681     -31.375  -2.271  -8.519  1.00  0.00           O  
ATOM   4261  N   CYS   682     -29.236   2.539  -9.075  1.00  0.00           N  
ATOM   4262  CA  CYS   682     -29.278   3.989  -8.897  1.00  0.00           C  
ATOM   4263  C   CYS   682     -28.210   4.715  -9.697  1.00  0.00           C  
ATOM   4264  O   CYS   682     -28.430   5.859 -10.078  1.00  0.00           O  
ATOM   4265  CB  CYS   682     -29.192   4.350  -7.416  1.00  0.00           C  
ATOM   4266  SG  CYS   682     -30.793   4.383  -6.576  1.00  0.00           S  
ATOM   4267  N   VAL   683     -27.041   4.070  -9.911  1.00  0.00           N  
ATOM   4268  CA  VAL   683     -25.920   4.637 -10.656  1.00  0.00           C  
ATOM   4269  C   VAL   683     -25.956   4.281 -12.128  1.00  0.00           C  
ATOM   4270  O   VAL   683     -24.905   4.248 -12.784  1.00  0.00           O  
ATOM   4271  CB  VAL   683     -24.547   4.298 -10.045  1.00  0.00           C  
ATOM   4272  CG1 VAL   683     -24.361   4.836  -8.625  1.00  0.00           C  
ATOM   4273  CG2 VAL   683     -24.280   2.795  -9.941  1.00  0.00           C  
ATOM   4274  N   LYS   684     -27.163   4.070 -12.668  1.00  0.00           N  
ATOM   4275  CA  LYS   684     -27.313   3.823 -14.086  1.00  0.00           C  
ATOM   4276  C   LYS   684     -26.833   5.055 -14.835  1.00  0.00           C  
ATOM   4277  O   LYS   684     -27.119   6.158 -14.379  1.00  0.00           O  
ATOM   4278  CB  LYS   684     -28.769   3.503 -14.417  1.00  0.00           C  
ATOM   4279  CG  LYS   684     -29.262   2.195 -13.796  1.00  0.00           C  
ATOM   4280  CD  LYS   684     -28.599   0.948 -14.385  1.00  0.00           C  
ATOM   4281  CE  LYS   684     -29.134  -0.363 -13.806  1.00  0.00           C  
ATOM   4282  NZ  LYS   684     -28.407  -1.510 -14.394  1.00  0.00           N  
ATOM   4283  N   SER   685     -26.012   4.880 -15.907  1.00  0.00           N  
ATOM   4284  CA  SER   685     -25.496   6.002 -16.733  1.00  0.00           C  
ATOM   4285  C   SER   685     -26.696   6.742 -17.370  1.00  0.00           C  
ATOM   4286  O   SER   685     -26.858   7.950 -17.184  1.00  0.00           O  
ATOM   4287  CB  SER   685     -24.422   5.545 -17.761  1.00  0.00           C  
ATOM   4288  OG  SER   685     -23.254   5.106 -17.084  1.00  0.00           O  
ATOM   4289  N   ASN   686     -27.562   5.996 -18.051  1.00  0.00           N  
ATOM   4290  CA  ASN   686     -28.781   6.550 -18.609  1.00  0.00           C  
ATOM   4291  C   ASN   686     -29.724   6.855 -17.434  1.00  0.00           C  
ATOM   4292  O   ASN   686     -29.978   5.986 -16.595  1.00  0.00           O  
ATOM   4293  CB  ASN   686     -29.399   5.576 -19.639  1.00  0.00           C  
ATOM   4294  CG  ASN   686     -30.567   6.282 -20.312  1.00  0.00           C  
ATOM   4295  OD1 ASN   686     -31.155   7.207 -19.753  1.00  0.00           O  
ATOM   4296  ND2 ASN   686     -30.968   5.884 -21.549  1.00  0.00           N  
ATOM   4297  N   PRO   687     -30.154   8.126 -17.339  1.00  0.00           N  
ATOM   4298  CA  PRO   687     -31.037   8.663 -16.292  1.00  0.00           C  
ATOM   4299  C   PRO   687     -32.435   8.000 -16.307  1.00  0.00           C  
ATOM   4300  O   PRO   687     -32.971   7.670 -15.244  1.00  0.00           O  
ATOM   4301  CB  PRO   687     -31.157  10.175 -16.445  1.00  0.00           C  
ATOM   4302  CG  PRO   687     -29.933  10.821 -17.098  1.00  0.00           C  
ATOM   4303  CD  PRO   687     -29.320   9.978 -18.218  1.00  0.00           C  
ATOM   4304  N   LYS   688     -32.992   7.773 -17.513  1.00  0.00           N  
ATOM   4305  CA  LYS   688     -34.293   7.129 -17.714  1.00  0.00           C  
ATOM   4306  C   LYS   688     -34.308   5.635 -17.297  1.00  0.00           C  
ATOM   4307  O   LYS   688     -35.382   5.048 -17.190  1.00  0.00           O  
ATOM   4308  CB  LYS   688     -34.761   7.302 -19.156  1.00  0.00           C  
ATOM   4309  CG  LYS   688     -33.929   6.510 -20.167  1.00  0.00           C  
ATOM   4310  CD  LYS   688     -34.371   6.714 -21.617  1.00  0.00           C  
ATOM   4311  CE  LYS   688     -33.555   5.903 -22.626  1.00  0.00           C  
ATOM   4312  NZ  LYS   688     -34.107   6.084 -23.987  1.00  0.00           N  
ATOM   4313  N   LYS   689     -33.123   5.040 -17.031  1.00  0.00           N  
ATOM   4314  CA  LYS   689     -32.986   3.653 -16.577  1.00  0.00           C  
ATOM   4315  C   LYS   689     -32.957   3.580 -15.047  1.00  0.00           C  
ATOM   4316  O   LYS   689     -32.938   2.490 -14.481  1.00  0.00           O  
ATOM   4317  CB  LYS   689     -31.726   2.999 -17.181  1.00  0.00           C  
ATOM   4318  CG  LYS   689     -31.790   2.840 -18.701  1.00  0.00           C  
ATOM   4319  CD  LYS   689     -30.525   2.229 -19.307  1.00  0.00           C  
ATOM   4320  CE  LYS   689     -30.593   2.061 -20.827  1.00  0.00           C  
ATOM   4321  NZ  LYS   689     -29.345   1.440 -21.324  1.00  0.00           N  
ATOM   4322  N   ARG   690     -32.932   4.732 -14.380  1.00  0.00           N  
ATOM   4323  CA  ARG   690     -32.885   4.772 -12.926  1.00  0.00           C  
ATOM   4324  C   ARG   690     -34.269   4.562 -12.299  1.00  0.00           C  
ATOM   4325  O   ARG   690     -35.256   5.110 -12.818  1.00  0.00           O  
ATOM   4326  CB  ARG   690     -32.275   6.102 -12.432  1.00  0.00           C  
ATOM   4327  CG  ARG   690     -30.759   6.130 -12.474  1.00  0.00           C  
ATOM   4328  CD  ARG   690     -30.275   7.547 -12.440  1.00  0.00           C  
ATOM   4329  NE  ARG   690     -29.090   7.728 -13.274  1.00  0.00           N  
ATOM   4330  CZ  ARG   690     -28.669   8.903 -13.733  1.00  0.00           C  
ATOM   4331  NH1 ARG   690     -29.344  10.018 -13.454  1.00  0.00           N  
ATOM   4332  NH2 ARG   690     -27.577   8.974 -14.482  1.00  0.00           N  
ATOM   4333  N   PRO   691     -34.356   3.833 -11.147  1.00  0.00           N  
ATOM   4334  CA  PRO   691     -35.666   3.672 -10.473  1.00  0.00           C  
ATOM   4335  C   PRO   691     -36.170   5.003  -9.912  1.00  0.00           C  
ATOM   4336  O   PRO   691     -35.339   5.859  -9.603  1.00  0.00           O  
ATOM   4337  CB  PRO   691     -35.351   2.708  -9.333  1.00  0.00           C  
ATOM   4338  CG  PRO   691     -33.878   2.855  -9.090  1.00  0.00           C  
ATOM   4339  CD  PRO   691     -33.274   3.138 -10.411  1.00  0.00           C  
ATOM   4340  N   THR   692     -37.506   5.197  -9.793  1.00  0.00           N  
ATOM   4341  CA  THR   692     -38.044   6.454  -9.233  1.00  0.00           C  
ATOM   4342  C   THR   692     -38.026   6.455  -7.693  1.00  0.00           C  
ATOM   4343  O   THR   692     -37.827   5.411  -7.073  1.00  0.00           O  
ATOM   4344  CB  THR   692     -39.407   6.844  -9.824  1.00  0.00           C  
ATOM   4345  OG1 THR   692     -40.416   5.950  -9.352  1.00  0.00           O  
ATOM   4346  CG2 THR   692     -39.396   6.921 -11.338  1.00  0.00           C  
ATOM   4347  N   ALA   693     -38.221   7.616  -7.073  1.00  0.00           N  
ATOM   4348  CA  ALA   693     -38.229   7.659  -5.624  1.00  0.00           C  
ATOM   4349  C   ALA   693     -39.452   6.929  -5.056  1.00  0.00           C  
ATOM   4350  O   ALA   693     -39.345   6.294  -4.002  1.00  0.00           O  
ATOM   4351  CB  ALA   693     -38.066   9.093  -5.085  1.00  0.00           C  
ATOM   4352  N   GLY   694     -40.586   6.960  -5.786  1.00  0.00           N  
ATOM   4353  CA  GLY   694     -41.805   6.249  -5.396  1.00  0.00           C  
ATOM   4354  C   GLY   694     -41.563   4.753  -5.495  1.00  0.00           C  
ATOM   4355  O   GLY   694     -41.937   4.012  -4.585  1.00  0.00           O  
ATOM   4356  N   ALA   695     -40.898   4.328  -6.585  1.00  0.00           N  
ATOM   4357  CA  ALA   695     -40.555   2.935  -6.857  1.00  0.00           C  
ATOM   4358  C   ALA   695     -39.583   2.372  -5.822  1.00  0.00           C  
ATOM   4359  O   ALA   695     -39.649   1.173  -5.556  1.00  0.00           O  
ATOM   4360  CB  ALA   695     -39.950   2.775  -8.267  1.00  0.00           C  
ATOM   4361  N   ILE   696     -38.680   3.211  -5.250  1.00  0.00           N  
ATOM   4362  CA  ILE   696     -37.676   2.747  -4.280  1.00  0.00           C  
ATOM   4363  C   ILE   696     -38.200   2.442  -2.868  1.00  0.00           C  
ATOM   4364  O   ILE   696     -37.623   1.587  -2.188  1.00  0.00           O  
ATOM   4365  CB  ILE   696     -36.425   3.651  -4.230  1.00  0.00           C  
ATOM   4366  CG1 ILE   696     -35.593   3.619  -5.523  1.00  0.00           C  
ATOM   4367  CG2 ILE   696     -35.441   3.275  -3.109  1.00  0.00           C  
ATOM   4368  CD1 ILE   696     -34.506   4.691  -5.575  1.00  0.00           C  
ATOM   4369  N   MET   697     -39.272   3.147  -2.426  1.00  0.00           N  
ATOM   4370  CA  MET   697     -39.899   2.965  -1.108  1.00  0.00           C  
ATOM   4371  C   MET   697     -40.396   1.512  -0.893  1.00  0.00           C  
ATOM   4372  O   MET   697     -39.968   0.914   0.097  1.00  0.00           O  
ATOM   4373  CB  MET   697     -40.998   4.024  -0.786  1.00  0.00           C  
ATOM   4374  CG  MET   697     -41.656   3.824   0.581  1.00  0.00           C  
ATOM   4375  SD  MET   697     -42.976   2.574   0.606  1.00  0.00           S  
ATOM   4376  CE  MET   697     -44.166   3.582  -0.325  1.00  0.00           C  
ATOM   4377  N   LEU   698     -41.252   0.909  -1.777  1.00  0.00           N  
ATOM   4378  CA  LEU   698     -41.663  -0.494  -1.559  1.00  0.00           C  
ATOM   4379  C   LEU   698     -40.456  -1.422  -1.468  1.00  0.00           C  
ATOM   4380  O   LEU   698     -40.357  -2.223  -0.541  1.00  0.00           O  
ATOM   4381  CB  LEU   698     -42.501  -0.827  -2.804  1.00  0.00           C  
ATOM   4382  CG  LEU   698     -43.034  -2.261  -2.815  1.00  0.00           C  
ATOM   4383  CD1 LEU   698     -43.975  -2.609  -1.663  1.00  0.00           C  
ATOM   4384  CD2 LEU   698     -43.838  -2.642  -4.057  1.00  0.00           C  
ATOM   4385  N   TRP   699     -39.522  -1.258  -2.420  1.00  0.00           N  
ATOM   4386  CA  TRP   699     -38.260  -1.988  -2.569  1.00  0.00           C  
ATOM   4387  C   TRP   699     -37.446  -1.920  -1.254  1.00  0.00           C  
ATOM   4388  O   TRP   699     -36.993  -2.943  -0.743  1.00  0.00           O  
ATOM   4389  CB  TRP   699     -37.512  -1.453  -3.852  1.00  0.00           C  
ATOM   4390  CG  TRP   699     -38.140  -1.886  -5.155  1.00  0.00           C  
ATOM   4391  CD1 TRP   699     -39.133  -2.796  -5.377  1.00  0.00           C  
ATOM   4392  CD2 TRP   699     -37.812  -1.417  -6.470  1.00  0.00           C  
ATOM   4393  NE1 TRP   699     -39.453  -2.942  -6.648  1.00  0.00           N  
ATOM   4394  CE2 TRP   699     -38.657  -2.101  -7.383  1.00  0.00           C  
ATOM   4395  CE3 TRP   699     -36.885  -0.479  -6.972  1.00  0.00           C  
ATOM   4396  CZ2 TRP   699     -38.604  -1.878  -8.785  1.00  0.00           C  
ATOM   4397  CZ3 TRP   699     -36.824  -0.251  -8.380  1.00  0.00           C  
ATOM   4398  CH2 TRP   699     -37.684  -0.953  -9.262  1.00  0.00           C  
ATOM   4399  N   LEU   700     -37.332  -0.725  -0.684  1.00  0.00           N  
ATOM   4400  CA  LEU   700     -36.616  -0.526   0.567  1.00  0.00           C  
ATOM   4401  C   LEU   700     -37.385  -1.018   1.794  1.00  0.00           C  
ATOM   4402  O   LEU   700     -36.747  -1.359   2.792  1.00  0.00           O  
ATOM   4403  CB  LEU   700     -36.179   0.934   0.709  1.00  0.00           C  
ATOM   4404  CG  LEU   700     -34.886   1.266  -0.014  1.00  0.00           C  
ATOM   4405  CD1 LEU   700     -34.932   2.647  -0.612  1.00  0.00           C  
ATOM   4406  CD2 LEU   700     -33.685   1.111   0.912  1.00  0.00           C  
ATOM   4407  N   ASP   701     -38.741  -1.080   1.716  1.00  0.00           N  
ATOM   4408  CA  ASP   701     -39.601  -1.568   2.810  1.00  0.00           C  
ATOM   4409  C   ASP   701     -39.417  -3.083   2.914  1.00  0.00           C  
ATOM   4410  O   ASP   701     -39.042  -3.579   3.976  1.00  0.00           O  
ATOM   4411  CB  ASP   701     -41.084  -1.204   2.568  1.00  0.00           C  
ATOM   4412  CG  ASP   701     -41.888  -1.682   3.769  1.00  0.00           C  
ATOM   4413  OD1 ASP   701     -41.614  -1.192   4.897  1.00  0.00           O  
ATOM   4414  OD2 ASP   701     -42.786  -2.544   3.574  1.00  0.00           O  
ATOM   4415  N   LYS   702     -39.611  -3.797   1.781  1.00  0.00           N  
ATOM   4416  CA  LYS   702     -39.440  -5.235   1.624  1.00  0.00           C  
ATOM   4417  C   LYS   702     -38.072  -5.665   2.193  1.00  0.00           C  
ATOM   4418  O   LYS   702     -38.019  -6.576   3.007  1.00  0.00           O  
ATOM   4419  CB  LYS   702     -39.620  -5.614   0.134  1.00  0.00           C  
ATOM   4420  CG  LYS   702     -39.500  -7.116  -0.132  1.00  0.00           C  
ATOM   4421  CD  LYS   702     -39.740  -7.500  -1.594  1.00  0.00           C  
ATOM   4422  CE  LYS   702     -39.572  -8.995  -1.870  1.00  0.00           C  
ATOM   4423  NZ  LYS   702     -39.842  -9.280  -3.296  1.00  0.00           N  
ATOM   4424  N   GLY   703     -36.989  -4.977   1.796  1.00  0.00           N  
ATOM   4425  CA  GLY   703     -35.612  -5.242   2.240  1.00  0.00           C  
ATOM   4426  C   GLY   703     -35.436  -4.908   3.725  1.00  0.00           C  
ATOM   4427  O   GLY   703     -34.795  -5.680   4.436  1.00  0.00           O  
ATOM   4428  N   SER   704     -36.025  -3.777   4.202  1.00  0.00           N  
ATOM   4429  CA  SER   704     -35.953  -3.399   5.621  1.00  0.00           C  
ATOM   4430  C   SER   704     -36.692  -4.441   6.496  1.00  0.00           C  
ATOM   4431  O   SER   704     -36.370  -4.596   7.674  1.00  0.00           O  
ATOM   4432  CB  SER   704     -36.409  -1.949   5.876  1.00  0.00           C  
ATOM   4433  OG  SER   704     -37.794  -1.815   5.590  1.00  0.00           O  
ATOM   4434  N   LYS   705     -37.618  -5.207   5.878  1.00  0.00           N  
ATOM   4435  CA  LYS   705     -38.334  -6.321   6.500  1.00  0.00           C  
ATOM   4436  C   LYS   705     -37.605  -7.603   6.043  1.00  0.00           C  
ATOM   4437  O   LYS   705     -38.226  -8.514   5.481  1.00  0.00           O  
ATOM   4438  CB  LYS   705     -39.830  -6.326   6.090  1.00  0.00           C  
ATOM   4439  CG  LYS   705     -40.613  -5.125   6.624  1.00  0.00           C  
ATOM   4440  CD  LYS   705     -42.093  -5.137   6.237  1.00  0.00           C  
ATOM   4441  CE  LYS   705     -42.874  -3.931   6.762  1.00  0.00           C  
ATOM   4442  NZ  LYS   705     -44.286  -4.012   6.325  1.00  0.00           N  
ATOM   4443  N   PRO   706     -36.256  -7.624   6.231  1.00  0.00           N  
ATOM   4444  CA  PRO   706     -35.367  -8.734   5.852  1.00  0.00           C  
ATOM   4445  C   PRO   706     -34.132  -8.884   6.758  1.00  0.00           C  
ATOM   4446  O   PRO   706     -33.840 -10.010   7.180  1.00  0.00           O  
ATOM   4447  CB  PRO   706     -34.946  -8.653   4.372  1.00  0.00           C  
ATOM   4448  CG  PRO   706     -34.949  -7.228   3.814  1.00  0.00           C  
ATOM   4449  CD  PRO   706     -36.055  -6.345   4.395  1.00  0.00           C  
TER
